# Supplementary material for: A flexible behavioral method for measuring human and artificial intelligence alignment using representational similarity analysis
Source: iScience. 2026 Jun 23;29(7):116400. doi: 10.1016/j.isci.2026.116400 (PMC13320333; doi:10.1016/j.isci.2026.116400)
Supplement: Table S1. Stimuli from all datasets [file mmc2.xls]

## Sheet: TableS1
Supplemental Table 1 Word and image stimuli used In our experiments and the datasets they originated from.
Object	Class	Original (Carlson-Image)	THINGS Image
hand	Human	stimulus1.png	hand_10s.jpg
ear	Human	stimulus2.png	ear_04s.jpg
chef	Human	-	-
hair	Human	stimulus5.png	hair_08s.jpg
dancer	Human	-	-
woman	Human	stimulus23.png	woman_06s.jpg
eye	Human	stimulus9.png	eye_13s.jpg
man	Human	stimulus24.png	man_03s.jpg
finger	Human	stimulus11.png	finger_03s.jpg
fist	Human	-	-
child	Human	stimulus21.png	baby_14s.jpg
armadillo	Animal	-	-
camel	Animal	stimulus26.png	camel_02s.jpg
snake	Animal	stimulus27.png	snake_04s.jpg
wolf	Animal	stimulus28.png	wolf_10s.jpg
monkey	Animal	stimulus29.png	monkey_13s.jpg
ostrich	Animal	stimulus30.png	ostrich_17s.jpg
zebra	Animal	stimulus32.png	zebra_03s.jpg
elephant	Animal	stimulus33.png	elephant_02n.jpg
sheep	Animal	stimulus35.png	sheep_02s.jpg
frog	Animal	stimulus36.png	frog_03s.jpg
cow	Animal	stimulus37.png	cow_08s.jpg
goat	Animal	stimulus38.png	goat_04s.jpg
dog	Animal	stimulus42.png	dog_02s.jpg
alligator	Animal	stimulus45.png	alligator_07s.jpg
giraffe	Animal	stimulus46.png	giraffe_03s.jpg
lion	Animal	stimulus47.png	lion_13s.jpg
carrot	Nautral Objects	stimulus49.png	carrot_01b.jpg
grape	Nautral Objects	stimulus50.png	grape_04s.jpg
potato	Nautral Objects	stimulus51.png	potato_13n.jpg
tree	Nautral Objects	stimulus67.png	tree_02s.jpg
pepper	Nautral Objects	stimulus70.png	pepper2_06s.jpg
lettuce	Nautral Objects	stimulus54.png	lettuce_04n.jpg
kiwi	Nautral Objects	stimulus55.png	kiwi_01b.jpg
cucumber	Nautral Objects	stimulus56.png	cucumber_04s.jpg
leaf	Nautral Objects	stimulus57.png	leaf_06s.jpg
apple	Nautral Objects	stimulus58.png	apple_01b.jpg
radish	Nautral Objects	stimulus59.png	radish_10s.jpg
eggplant	Nautral Objects	stimulus60.png	eggplant_07s.jpg
lake	Nautral Objects	-	-
pinecone	Nautral Objects	stimulus62.png	pinecone_10s.jpg
banana	Nautral Objects	stimulus63.png	banana_12s.jpg
tomato	Nautral Objects	stimulus64.png	tomato_12s.jpg
garlic	Nautral Objects	stimulus65.png	garlic_08n.jpg
path	Nautral Objects	-	-
pineapple	Nautral Objects	stimulus68.png	pineapple_07s.jpg
pear	Nautral Objects	stimulus69.png	pear_02s.jpg
waterfall	Nautral Objects	-	-
city	Manmade Objects	-	-
bottle	Manmade Objects	stimulus73.png	bottle_10s.jpg
lightbulb	Manmade Objects	stimulus74.png	lightbulb_03s.jpg
sign	Manmade Objects	-	-
cassette	Manmade Objects	stimulus76.png	cassette_05s.jpg
church	Manmade Objects	-	-
flag	Manmade Objects	stimulus78.png	flag_11s.jpg
key	Manmade Objects	stimulus79.png	key_01b.jpg
pliers	Manmade Objects	stimulus80.png	pliers_05s.jpg
arch	Manmade Objects	stimulus81.png	arch_04s.jpg
door	Manmade Objects	stimulus82.png	door_11s.jpg
hammer	Manmade Objects	stimulus83.png	hammer_07s.jpg
chair	Manmade Objects	stimulus84.png	chair_04s.jpg
gun	Manmade Objects	stimulus85.png	gun_05s.jpg
house	Manmade Objects	-	-
dome	Manmade Objects	-	-
umbrella	Manmade Objects	stimulus88.png	umbrella_09s.jpg
phone	Manmade Objects	stimulus89.png	phone_04s.jpg
stove	Manmade Objects	stimulus91.png	stove1_09s.jpg
