# Supplementary material for: A flexible behavioral method for measuring human and artificial intelligence alignment using representational similarity analysis
Source: iScience. 2026 Jun 23;29(7):116400. doi: 10.1016/j.isci.2026.116400 (PMC13320333; doi:10.1016/j.isci.2026.116400)
Supplement: Table S2. Representational alignment (measured by Spearman correlation between DSMs) across models for the set of 67 object words [file mmc3.xls]

## Sheet: TableS2
Supplemental Table 2 Representational alignment (measured by Spearman correlation between DSMs) across models for the set of 67 object words from Carlson et al., (2014), averaged at the group level where appropriate. Distance metrics were re-oriented to facilitate comparisons. Tests that did not survive Bonferonni correction are removed (-).
	Human (Word Rating)	GPT-3.5	GPT-3.5 (Repeats)	GPT-4	GPT-4 (Repeats)	GPT-4o-mini	GPT-4o-mini (Repeats)	GPT-4o	GPT-4o (Repeats)	GPT-5.2	GPT-5.2 (Repeats)	GPT-5-mini	GPT-5-mini (Repeats)	GPT-5-nano	GPT-5-nano (Repeats)	Gemma-7b	Gemma-2-9b	Gemma-3-12b	Gemini-2.5-Flash-Lite	Gemini-2.5-Flash-Lite (Repeats)	Phi-3-Medium-14b	Phi-4-14b	Mistral-7b	Solar-10.7b	Llama2-7b	Llama2-uncensored-7b	Llama3-8b	Llama3.1-8b	Claude Haiku 4.5	Claude Haiku 4.5 (Repeats)	Claude Sonnet 4.5	Claude Sonnet 4.5 (Repeats)	Llama-4	Llama-4 (Repeats)	GPT-4-Vision Carlson-Image	GPT-4-Vision Carlson-Image (Repeats)	GPT-4-Vis. Desc. Carlson-Image	GPT-4-Vis. Desc. Carlson-Image (Repeats)	GPT-4o-mini Carlson-Image	GPT-4o-mini Carlson-Image (Repeats)	GPT-4o-mini Desc. Carlson-Image	GPT-4o-mini Desc. Carlson-Image (Repeats)	GPT-4o Carlson-Image	GPT-4o Carlson-Image (Repeats)	GPT-4o Desc. Carlson-Image	GPT-4o Desc. Carlson-Image (Repeats)	GPT-5.2 Carlson-Image	GPT-5.2 Carlson-Image (Repeats)	GPT-5.2 Desc. Carlson-Image
Human (Word Rating)	1	0.455676	0.520685	0.696247	0.708064	0.735519	0.74576	0.739558	0.757742	0.705656	0.737734	0.775648	0.774188	0.743257	0.748353	0.50226	0.657698	0.618691	0.661555	0.695541	0.585579	0.63767	0.532	0.647556	0.244725	0.200583	0.586088	0.582073	0.647037	0.65292	0.764939	0.771615	0.712293	0.720877	0.371474	0.396156	0.41083	0.423856	0.442368	0.436268	0.525154	0.52596	0.39603	0.378163	0.4295	0.454854	0.400584	0.378225	0.465956
GPT-3.5	0.455676	1	0.882083	0.604679	0.6316	0.699701	0.6724	0.602026	0.586571	0.691312	0.652154	0.559872	0.554285	0.590085	0.588867	0.715002	0.701812	0.675565	0.624794	0.590945	0.719869	0.70392	0.610629	0.533003	0.499695	0.285441	0.679007	0.703754	0.616662	0.592332	0.60205	0.579176	0.585443	0.562919	0.19358	0.205118	0.260107	0.265567	0.334169	0.335771	0.376173	0.379421	0.289472	0.320973	0.25799	0.228225	0.325692	0.299531	0.241623
GPT-3.5 (Repeats)	0.520685	0.882083	1	0.659531	0.68102	0.753179	0.724681	0.656425	0.643812	0.738398	0.710956	0.632049	0.624928	0.649242	0.653236	0.729392	0.740621	0.700636	0.676576	0.651233	0.748498	0.7383	0.656397	0.589432	0.494495	0.279556	0.674281	0.710287	0.660645	0.640422	0.670031	0.64824	0.635375	0.617783	0.23078	0.252582	0.293512	0.305039	0.367767	0.363872	0.429091	0.428234	0.325051	0.339596	0.312133	0.296026	0.336587	0.320258	0.292172
GPT-4	0.696247	0.604679	0.659531	1	0.965198	0.827024	0.832761	0.864541	0.862236	0.875832	0.886761	0.854985	0.852045	0.841201	0.841333	0.578581	0.833478	0.821225	0.857464	0.857136	0.686081	0.775254	0.609476	0.708344	0.367094	0.228191	0.694327	0.658285	0.81218	0.801197	0.850622	0.830974	0.784529	0.797358	0.381521	0.393549	0.473921	0.47214	0.495209	0.533497	0.531521	0.518877	0.401227	0.412466	0.462676	0.42747	0.434971	0.437947	0.439229
GPT-4 (Repeats)	0.708064	0.6316	0.68102	0.965198	1	0.846335	0.853824	0.870897	0.872085	0.886654	0.899046	0.862474	0.859538	0.854537	0.854117	0.610082	0.84369	0.832404	0.853611	0.86031	0.707605	0.792489	0.624113	0.70993	0.380768	0.235335	0.707571	0.681791	0.818574	0.811646	0.866059	0.846779	0.79842	0.809646	0.380338	0.390321	0.480249	0.482298	0.49618	0.530951	0.546276	0.53699	0.41359	0.418033	0.463145	0.433944	0.440102	0.438724	0.442308
GPT-4o-mini	0.735519	0.699701	0.753179	0.827024	0.846335	1	0.968096	0.842082	0.847578	0.863295	0.868081	0.836067	0.829669	0.828959	0.833349	0.699771	0.847514	0.818742	0.810362	0.819714	0.785368	0.835599	0.68562	0.725689	0.444987	0.293086	0.728171	0.742163	0.772345	0.76592	0.844213	0.828103	0.807	0.800065	0.298583	0.328692	0.382836	0.380793	0.457707	0.471025	0.519518	0.52027	0.373103	0.378033	0.36488	0.350678	0.401011	0.384377	0.394362
GPT-4o-mini (Repeats)	0.74576	0.6724	0.724681	0.832761	0.853824	0.968096	1	0.853282	0.859381	0.856093	0.867835	0.847586	0.841918	0.835326	0.841108	0.675345	0.848758	0.813134	0.811604	0.825161	0.765493	0.829249	0.678734	0.72809	0.430251	0.2862	0.71749	0.727663	0.768512	0.765766	0.849255	0.833896	0.805696	0.806862	0.316848	0.340522	0.394416	0.393844	0.470613	0.485298	0.526806	0.528115	0.379121	0.386215	0.370435	0.361869	0.417258	0.398217	0.405893
GPT-4o	0.739558	0.602026	0.656425	0.864541	0.870897	0.842082	0.853282	1	0.941373	0.843365	0.860046	0.866689	0.862487	0.853796	0.854202	0.59154	0.825339	0.821252	0.825334	0.841334	0.682634	0.762971	0.623852	0.711201	0.370696	0.250046	0.686285	0.659634	0.777973	0.770736	0.846295	0.83103	0.778037	0.79709	0.34436	0.360306	0.435208	0.428706	0.48865	0.500467	0.531239	0.514167	0.373604	0.396451	0.421325	0.405332	0.420258	0.41098	0.442235
GPT-4o (Repeats)	0.757742	0.586571	0.643812	0.862236	0.872085	0.847578	0.859381	0.941373	1	0.847581	0.869459	0.879683	0.875769	0.858129	0.859761	0.584293	0.808509	0.793404	0.810467	0.831535	0.683389	0.75829	0.611333	0.710664	0.350282	0.239	0.675225	0.64434	0.789104	0.791863	0.863539	0.851603	0.796838	0.811839	0.365189	0.383761	0.461492	0.452701	0.495099	0.510187	0.539325	0.529692	0.404081	0.401855	0.442381	0.419287	0.427447	0.414925	0.440628
GPT-5.2	0.705656	0.691312	0.738398	0.875832	0.886654	0.863295	0.856093	0.843365	0.847581	1	0.973182	0.865972	0.860223	0.871074	0.864623	0.666931	0.832991	0.834758	0.857272	0.849315	0.758537	0.831129	0.660708	0.713471	0.422907	0.261154	0.740998	0.73282	0.867419	0.853298	0.874606	0.856336	0.828881	0.816874	0.378131	0.374762	0.466155	0.463845	0.496112	0.528873	0.536159	0.53193	0.423103	0.440079	0.45199	0.427181	0.443164	0.438861	0.446275
GPT-5.2 (Repeats)	0.737734	0.652154	0.710956	0.886761	0.899046	0.868081	0.867835	0.860046	0.869459	0.973182	1	0.891042	0.886993	0.883577	0.881097	0.647306	0.834003	0.830512	0.858155	0.862391	0.73691	0.818153	0.644067	0.721094	0.394825	0.257278	0.726502	0.711869	0.863929	0.857829	0.893694	0.879246	0.833087	0.829145	0.378641	0.386706	0.468814	0.467923	0.491359	0.521628	0.539392	0.535903	0.421134	0.433193	0.456741	0.439819	0.437089	0.427953	0.459528
GPT-5-mini	0.775648	0.559872	0.632049	0.854985	0.862474	0.836067	0.847586	0.866689	0.879683	0.865972	0.891042	1	0.984861	0.908523	0.912929	0.583148	0.790834	0.780202	0.820044	0.83722	0.684172	0.759383	0.598085	0.730568	0.33198	0.22203	0.669208	0.644168	0.812727	0.81852	0.891825	0.888453	0.816814	0.826219	0.406807	0.410475	0.493785	0.491626	0.510803	0.51807	0.532454	0.531445	0.413861	0.432413	0.488698	0.462187	0.427293	0.414232	0.483829
GPT-5-mini (Repeats)	0.774188	0.554285	0.624928	0.852045	0.859538	0.829669	0.841918	0.862487	0.875769	0.860223	0.886993	0.984861	1	0.910654	0.914705	0.5789	0.786572	0.777845	0.816461	0.834949	0.67773	0.75766	0.599801	0.729028	0.3252	0.219092	0.664372	0.641113	0.807691	0.814888	0.885526	0.884435	0.813901	0.821884	0.406635	0.406801	0.500717	0.499505	0.511711	0.52227	0.529437	0.526763	0.412322	0.434921	0.488101	0.465985	0.429308	0.415795	0.482832
GPT-5-nano	0.743257	0.590085	0.649242	0.841201	0.854537	0.828959	0.835326	0.853796	0.858129	0.871074	0.883577	0.908523	0.910654	1	0.976145	0.606891	0.801835	0.795719	0.825836	0.83453	0.683372	0.772761	0.616807	0.702994	0.359848	0.242282	0.70375	0.681908	0.806747	0.801404	0.858107	0.848999	0.8066	0.799704	0.368806	0.3737	0.45992	0.465146	0.508801	0.530933	0.551606	0.537422	0.4071	0.445041	0.447995	0.424974	0.423477	0.419154	0.474885
GPT-5-nano (Repeats)	0.748353	0.588867	0.653236	0.841333	0.854117	0.833349	0.841108	0.854202	0.859761	0.864623	0.881097	0.912929	0.914705	0.976145	1	0.611665	0.806646	0.798087	0.821462	0.83441	0.688432	0.769976	0.612673	0.71382	0.357396	0.241707	0.696672	0.682757	0.798394	0.796603	0.862086	0.852276	0.804145	0.801473	0.3684	0.375189	0.455134	0.45933	0.506617	0.519685	0.545402	0.530716	0.400196	0.43634	0.450946	0.423954	0.418187	0.411477	0.468849
Gemma-7b	0.50226	0.715002	0.729392	0.578581	0.610082	0.699771	0.675345	0.59154	0.584293	0.666931	0.647306	0.583148	0.5789	0.606891	0.611665	1	0.719319	0.659291	0.629817	0.606313	0.686694	0.689923	0.624805	0.568261	0.447652	0.282371	0.623247	0.672645	0.57817	0.5689	0.602866	0.576544	0.550496	0.533848	0.164302	0.166276	0.223507	0.229433	0.313529	0.3372	0.389686	0.382887	0.275053	0.316624	0.245202	0.222423	0.281292	0.26734	0.2478
Gemma-2-9b	0.657698	0.701812	0.740621	0.833478	0.84369	0.847514	0.848758	0.825339	0.808509	0.832991	0.834003	0.790834	0.786572	0.801835	0.806646	0.719319	1	0.861673	0.821131	0.818881	0.742391	0.80166	0.682284	0.727672	0.444106	0.285477	0.734742	0.738938	0.759586	0.747618	0.803467	0.772867	0.727954	0.737018	0.287154	0.296246	0.373199	0.375543	0.451107	0.478292	0.505555	0.499215	0.336754	0.382058	0.364077	0.338851	0.398588	0.40001	0.375292
Gemma-3-12b	0.618691	0.675565	0.700636	0.821225	0.832404	0.818742	0.813134	0.821252	0.793404	0.834758	0.830512	0.780202	0.777845	0.795719	0.798087	0.659291	0.861673	1	0.806468	0.798499	0.734482	0.788452	0.658406	0.674819	0.454407	0.280862	0.735144	0.733989	0.778025	0.756416	0.793249	0.763559	0.737651	0.73817	0.311508	0.295027	0.401563	0.400826	0.44352	0.474908	0.50831	0.4926	0.340092	0.392497	0.375707	0.349237	0.38476	0.382792	0.385794
Gemini-2.5-Flash-Lite	0.661555	0.624794	0.676576	0.857464	0.853611	0.810362	0.811604	0.825334	0.810467	0.857272	0.858155	0.820044	0.816461	0.825836	0.821462	0.629817	0.821131	0.806468	1	0.936777	0.69171	0.760626	0.643008	0.693613	0.389998	0.239424	0.715562	0.680705	0.798776	0.794219	0.80846	0.791504	0.761575	0.757742	0.342227	0.354151	0.440594	0.450894	0.485219	0.518488	0.512115	0.505341	0.406873	0.417823	0.444766	0.413987	0.404831	0.416711	0.450179
Gemini-2.5-Flash-Lite (Repeats)	0.695541	0.590945	0.651233	0.857136	0.86031	0.819714	0.825161	0.841334	0.831535	0.849315	0.862391	0.83722	0.834949	0.83453	0.83441	0.606313	0.818881	0.798499	0.936777	1	0.680889	0.763145	0.65437	0.713042	0.354273	0.229944	0.683158	0.649636	0.788684	0.787558	0.829351	0.812663	0.778851	0.783235	0.333538	0.357768	0.435203	0.449913	0.462112	0.485669	0.514459	0.509847	0.392771	0.395944	0.448188	0.431909	0.395238	0.399396	0.450635
Phi-3-Medium-14b	0.585579	0.719869	0.748498	0.686081	0.707605	0.785368	0.765493	0.682634	0.683389	0.758537	0.73691	0.684172	0.67773	0.683372	0.688432	0.686694	0.742391	0.734482	0.69171	0.680889	1	0.77922	0.657424	0.597202	0.471099	0.297054	0.69182	0.757047	0.6984	0.692744	0.699872	0.681489	0.690551	0.667487	0.258891	0.264562	0.337447	0.33838	0.39594	0.397392	0.475199	0.465099	0.318434	0.348948	0.328479	0.298931	0.308265	0.294632	0.319417
Phi-4-14b	0.63767	0.70392	0.7383	0.775254	0.792489	0.835599	0.829249	0.762971	0.75829	0.831129	0.818153	0.759383	0.75766	0.772761	0.769976	0.689923	0.80166	0.788452	0.760626	0.763145	0.77922	1	0.694631	0.658226	0.464724	0.322391	0.719151	0.754239	0.730742	0.724159	0.744885	0.729379	0.748659	0.742273	0.259584	0.265764	0.336709	0.317781	0.404386	0.423366	0.470126	0.462642	0.29156	0.327952	0.329307	0.299747	0.375312	0.364718	0.342628
Mistral-7b	0.532	0.610629	0.656397	0.609476	0.624113	0.68562	0.678734	0.623852	0.611333	0.660708	0.644067	0.598085	0.599801	0.616807	0.612673	0.624805	0.682284	0.658406	0.643008	0.65437	0.657424	0.694631	1	0.619095	0.402956	0.309724	0.601909	0.629433	0.591369	0.592751	0.61673	0.601176	0.588691	0.594197	0.208248	0.242341	0.269318	0.274031	0.349955	0.338201	0.37391	0.362825	0.246143	0.267258	0.302735	0.288634	0.306748	0.280865	0.266772
Solar-10.7b	0.647556	0.533003	0.589432	0.708344	0.70993	0.725689	0.72809	0.711201	0.710664	0.713471	0.721094	0.730568	0.729028	0.702994	0.71382	0.568261	0.727672	0.674819	0.693613	0.713042	0.597202	0.658226	0.619095	1	0.31361	0.23943	0.597211	0.586027	0.674243	0.671773	0.741095	0.724809	0.643237	0.657019	0.339844	0.360793	0.392414	0.399129	0.452075	0.440539	0.445632	0.461345	0.357771	0.387193	0.403614	0.381247	0.376736	0.39224	0.3942
Llama2-7b	0.244725	0.499695	0.494495	0.367094	0.380768	0.444987	0.430251	0.370696	0.350282	0.422907	0.394825	0.33198	0.3252	0.359848	0.357396	0.447652	0.444106	0.454407	0.389998	0.354273	0.471099	0.464724	0.402956	0.31361	1	0.293266	0.428237	0.488175	0.376665	0.3599	0.339829	0.323627	0.361673	0.337169	-	-	0.127127	0.138935	0.198863	0.211601	0.262798	0.268181	0.11128	0.163444	0.116534	0.112202	0.153073	0.145943	0.141631
Llama2-uncensored-7b	0.200583	0.285441	0.279556	0.228191	0.235335	0.293086	0.2862	0.250046	0.239	0.261154	0.257278	0.22203	0.219092	0.242282	0.241707	0.282371	0.285477	0.280862	0.239424	0.229944	0.297054	0.322391	0.309724	0.23943	0.293266	1	0.297522	0.328792	0.214026	0.21091	0.216996	0.214095	0.213389	0.207669	-	-	-	-	0.0996323	0.125252	0.129935	0.123134	-	-	-	-	0.121125	0.114923	-
Llama3-8b	0.586088	0.679007	0.674281	0.694327	0.707571	0.728171	0.71749	0.686285	0.675225	0.740998	0.726502	0.669208	0.664372	0.70375	0.696672	0.623247	0.734742	0.735144	0.715562	0.683158	0.69182	0.719151	0.601909	0.597211	0.428237	0.297522	1	0.798639	0.662383	0.650328	0.686787	0.664637	0.681913	0.656257	0.289874	0.292189	0.365813	0.358625	0.423603	0.439519	0.464668	0.463301	0.358477	0.383268	0.350365	0.33115	0.402371	0.405778	0.372348
Llama3.1-8b	0.582073	0.703754	0.710287	0.658285	0.681791	0.742163	0.727663	0.659634	0.64434	0.73282	0.711869	0.644168	0.641113	0.681908	0.682757	0.672645	0.738938	0.733989	0.680705	0.649636	0.757047	0.754239	0.629433	0.586027	0.488175	0.328792	0.798639	1	0.643273	0.63001	0.653888	0.642136	0.663917	0.637938	0.271304	0.242084	0.30549	0.305954	0.396552	0.416976	0.468014	0.453597	0.304143	0.345718	0.288167	0.278734	0.34402	0.32896	0.333063
Claude Haiku 4.5	0.647037	0.616662	0.660645	0.81218	0.818574	0.772345	0.768512	0.777973	0.789104	0.867419	0.863929	0.812727	0.807691	0.806747	0.798394	0.57817	0.759586	0.778025	0.798776	0.788684	0.6984	0.730742	0.591369	0.674243	0.376665	0.214026	0.662383	0.643273	1	0.95872	0.836052	0.825452	0.804389	0.789777	0.409142	0.390054	0.48742	0.498676	0.471811	0.493476	0.528362	0.537382	0.416331	0.445731	0.479351	0.468705	0.39479	0.383201	0.48833
Claude Haiku 4.5 (Repeats)	0.65292	0.592332	0.640422	0.801197	0.811646	0.76592	0.765766	0.770736	0.791863	0.853298	0.857829	0.81852	0.814888	0.801404	0.796603	0.5689	0.747618	0.756416	0.794219	0.787558	0.692744	0.724159	0.592751	0.671773	0.3599	0.21091	0.650328	0.63001	0.95872	1	0.837332	0.827404	0.798519	0.79014	0.410391	0.395789	0.50036	0.502486	0.472254	0.483938	0.524285	0.533727	0.420893	0.447573	0.485358	0.468308	0.392355	0.379428	0.488334
Claude Sonnet 4.5	0.764939	0.60205	0.670031	0.850622	0.866059	0.844213	0.849255	0.846295	0.863539	0.874606	0.893694	0.891825	0.885526	0.858107	0.862086	0.602866	0.803467	0.793249	0.80846	0.829351	0.699872	0.744885	0.61673	0.741095	0.339829	0.216996	0.686787	0.653888	0.836052	0.837332	1	0.956233	0.825223	0.823894	0.394824	0.409051	0.472449	0.473543	0.496866	0.504408	0.551285	0.548628	0.425182	0.435779	0.460177	0.452663	0.424917	0.414626	0.468117
Claude Sonnet 4.5 (Repeats)	0.771615	0.579176	0.64824	0.830974	0.846779	0.828103	0.833896	0.83103	0.851603	0.856336	0.879246	0.888453	0.884435	0.848999	0.852276	0.576544	0.772867	0.763559	0.791504	0.812663	0.681489	0.729379	0.601176	0.724809	0.323627	0.214095	0.664637	0.642136	0.825452	0.827404	0.956233	1	0.816991	0.821492	0.401241	0.412315	0.468028	0.472457	0.494614	0.498075	0.548846	0.547532	0.420901	0.420476	0.465365	0.462269	0.417903	0.404337	0.474532
Llama-4	0.712293	0.585443	0.635375	0.784529	0.79842	0.807	0.805696	0.778037	0.796838	0.828881	0.833087	0.816814	0.813901	0.8066	0.804145	0.550496	0.727954	0.737651	0.761575	0.778851	0.690551	0.748659	0.588691	0.643237	0.361673	0.213389	0.681913	0.663917	0.804389	0.798519	0.825223	0.816991	1	0.936918	0.36939	0.378301	0.447141	0.440633	0.482465	0.489907	0.52935	0.546991	0.402279	0.395258	0.433989	0.429855	0.38562	0.363391	0.460016
Llama-4 (Repeats)	0.720877	0.562919	0.617783	0.797358	0.809646	0.800065	0.806862	0.79709	0.811839	0.816874	0.829145	0.826219	0.821884	0.799704	0.801473	0.533848	0.737018	0.73817	0.757742	0.783235	0.667487	0.742273	0.594197	0.657019	0.337169	0.207669	0.656257	0.637938	0.789777	0.79014	0.823894	0.821492	0.936918	1	0.36925	0.374239	0.438819	0.435988	0.472378	0.480126	0.518857	0.531068	0.378403	0.380381	0.434161	0.423028	0.386128	0.36798	0.447952
GPT-4-Vision Carlson-Image	0.371474	0.19358	0.23078	0.381521	0.380338	0.298583	0.316848	0.34436	0.365189	0.378131	0.378641	0.406807	0.406635	0.368806	0.3684	0.164302	0.287154	0.311508	0.342227	0.333538	0.258891	0.259584	0.208248	0.339844	-	-	0.289874	0.271304	0.409142	0.410391	0.394824	0.401241	0.36939	0.36925	1	0.628317	0.616501	0.618154	0.534375	0.546766	0.492167	0.508936	0.558874	0.517092	0.594152	0.550811	0.474324	0.453973	0.533714
GPT-4-Vision Carlson-Image (Repeats)	0.396156	0.205118	0.252582	0.393549	0.390321	0.328692	0.340522	0.360306	0.383761	0.374762	0.386706	0.410475	0.406801	0.3737	0.375189	0.166276	0.296246	0.295027	0.354151	0.357768	0.264562	0.265764	0.242341	0.360793	-	-	0.292189	0.242084	0.390054	0.395789	0.409051	0.412315	0.378301	0.374239	0.628317	1	0.557142	0.568908	0.528348	0.51607	0.482956	0.497878	0.547516	0.494635	0.561864	0.554169	0.469751	0.463312	0.531018
GPT-4-Vis. Desc. Carlson-Image	0.41083	0.260107	0.293512	0.473921	0.480249	0.382836	0.394416	0.435208	0.461492	0.466155	0.468814	0.493785	0.500717	0.45992	0.455134	0.223507	0.373199	0.401563	0.440594	0.435203	0.337447	0.336709	0.269318	0.392414	0.127127	-	0.365813	0.30549	0.48742	0.50036	0.472449	0.468028	0.447141	0.438819	0.616501	0.557142	1	0.77841	0.562037	0.576173	0.567043	0.584089	0.617258	0.579383	0.669529	0.633946	0.511688	0.501061	0.58268
GPT-4-Vis. Desc. Carlson-Image (Repeats)	0.423856	0.265567	0.305039	0.47214	0.482298	0.380793	0.393844	0.428706	0.452701	0.463845	0.467923	0.491626	0.499505	0.465146	0.45933	0.229433	0.375543	0.400826	0.450894	0.449913	0.33838	0.317781	0.274031	0.399129	0.138935	-	0.358625	0.305954	0.498676	0.502486	0.473543	0.472457	0.440633	0.435988	0.618154	0.568908	0.77841	1	0.571456	0.593005	0.604578	0.629165	0.636695	0.596998	0.690549	0.647137	0.522695	0.516564	0.615659
GPT-4o-mini Carlson-Image	0.442368	0.334169	0.367767	0.495209	0.49618	0.457707	0.470613	0.48865	0.495099	0.496112	0.491359	0.510803	0.511711	0.508801	0.506617	0.313529	0.451107	0.44352	0.485219	0.462112	0.39594	0.404386	0.349955	0.452075	0.198863	0.0996323	0.423603	0.396552	0.471811	0.472254	0.496866	0.494614	0.482465	0.472378	0.534375	0.528348	0.562037	0.571456	1	0.7978	0.575167	0.581562	0.562121	0.553228	0.541563	0.501047	0.532541	0.520408	0.540105
GPT-4o-mini Carlson-Image (Repeats)	0.436268	0.335771	0.363872	0.533497	0.530951	0.471025	0.485298	0.500467	0.510187	0.528873	0.521628	0.51807	0.52227	0.530933	0.519685	0.3372	0.478292	0.474908	0.518488	0.485669	0.397392	0.423366	0.338201	0.440539	0.211601	0.125252	0.439519	0.416976	0.493476	0.483938	0.504408	0.498075	0.489907	0.480126	0.546766	0.51607	0.576173	0.593005	0.7978	1	0.617792	0.608994	0.577806	0.587541	0.546051	0.510198	0.541655	0.556752	0.561741
GPT-4o-mini Desc. Carlson-Image	0.525154	0.376173	0.429091	0.531521	0.546276	0.519518	0.526806	0.531239	0.539325	0.536159	0.539392	0.532454	0.529437	0.551606	0.545402	0.389686	0.505555	0.50831	0.512115	0.514459	0.475199	0.470126	0.37391	0.445632	0.262798	0.129935	0.464668	0.468014	0.528362	0.524285	0.551285	0.548846	0.52935	0.518857	0.492167	0.482956	0.567043	0.604578	0.575167	0.617792	1	0.910432	0.618101	0.583866	0.624444	0.654656	0.470382	0.488914	0.697385
GPT-4o-mini Desc. Carlson-Image (Repeats)	0.52596	0.379421	0.428234	0.518877	0.53699	0.52027	0.528115	0.514167	0.529692	0.53193	0.535903	0.531445	0.526763	0.537422	0.530716	0.382887	0.499215	0.4926	0.505341	0.509847	0.465099	0.462642	0.362825	0.461345	0.268181	0.123134	0.463301	0.453597	0.537382	0.533727	0.548628	0.547532	0.546991	0.531068	0.508936	0.497878	0.584089	0.629165	0.581562	0.608994	0.910432	1	0.648481	0.59031	0.636358	0.662816	0.480471	0.499983	0.711896
GPT-4o Carlson-Image	0.39603	0.289472	0.325051	0.401227	0.41359	0.373103	0.379121	0.373604	0.404081	0.423103	0.421134	0.413861	0.412322	0.4071	0.400196	0.275053	0.336754	0.340092	0.406873	0.392771	0.318434	0.29156	0.246143	0.357771	0.11128	-	0.358477	0.304143	0.416331	0.420893	0.425182	0.420901	0.402279	0.378403	0.558874	0.547516	0.617258	0.636695	0.562121	0.577806	0.618101	0.648481	1	0.716508	0.61554	0.630073	0.490196	0.504326	0.650763
GPT-4o Carlson-Image (Repeats)	0.378163	0.320973	0.339596	0.412466	0.418033	0.378033	0.386215	0.396451	0.401855	0.440079	0.433193	0.432413	0.434921	0.445041	0.43634	0.316624	0.382058	0.392497	0.417823	0.395944	0.348948	0.327952	0.267258	0.387193	0.163444	-	0.383268	0.345718	0.445731	0.447573	0.435779	0.420476	0.395258	0.380381	0.517092	0.494635	0.579383	0.596998	0.553228	0.587541	0.583866	0.59031	0.716508	1	0.56271	0.552516	0.501378	0.500016	0.636663
GPT-4o Desc. Carlson-Image	0.4295	0.25799	0.312133	0.462676	0.463145	0.36488	0.370435	0.421325	0.442381	0.45199	0.456741	0.488698	0.488101	0.447995	0.450946	0.245202	0.364077	0.375707	0.444766	0.448188	0.328479	0.329307	0.302735	0.403614	0.116534	-	0.350365	0.288167	0.479351	0.485358	0.460177	0.465365	0.433989	0.434161	0.594152	0.561864	0.669529	0.690549	0.541563	0.546051	0.624444	0.636358	0.61554	0.56271	1	0.788186	0.492833	0.491971	0.647259
GPT-4o Desc. Carlson-Image (Repeats)	0.454854	0.228225	0.296026	0.42747	0.433944	0.350678	0.361869	0.405332	0.419287	0.427181	0.439819	0.462187	0.465985	0.424974	0.423954	0.222423	0.338851	0.349237	0.413987	0.431909	0.298931	0.299747	0.288634	0.381247	0.112202	-	0.33115	0.278734	0.468705	0.468308	0.452663	0.462269	0.429855	0.423028	0.550811	0.554169	0.633946	0.647137	0.501047	0.510198	0.654656	0.662816	0.630073	0.552516	0.788186	1	0.451926	0.464123	0.6775
GPT-5.2 Carlson-Image	0.400584	0.325692	0.336587	0.434971	0.440102	0.401011	0.417258	0.420258	0.427447	0.443164	0.437089	0.427293	0.429308	0.423477	0.418187	0.281292	0.398588	0.38476	0.404831	0.395238	0.308265	0.375312	0.306748	0.376736	0.153073	0.121125	0.402371	0.34402	0.39479	0.392355	0.424917	0.417903	0.38562	0.386128	0.474324	0.469751	0.511688	0.522695	0.532541	0.541655	0.470382	0.480471	0.490196	0.501378	0.492833	0.451926	1	0.687345	0.473815
GPT-5.2 Carlson-Image (Repeats)	0.378225	0.299531	0.320258	0.437947	0.438724	0.384377	0.398217	0.41098	0.414925	0.438861	0.427953	0.414232	0.415795	0.419154	0.411477	0.26734	0.40001	0.382792	0.416711	0.399396	0.294632	0.364718	0.280865	0.39224	0.145943	0.114923	0.405778	0.32896	0.383201	0.379428	0.414626	0.404337	0.363391	0.36798	0.453973	0.463312	0.501061	0.516564	0.520408	0.556752	0.488914	0.499983	0.504326	0.500016	0.491971	0.464123	0.687345	1	0.502798
GPT-5.2 Desc. Carlson-Image	0.465956	0.241623	0.292172	0.439229	0.442308	0.394362	0.405893	0.442235	0.440628	0.446275	0.459528	0.483829	0.482832	0.474885	0.468849	0.2478	0.375292	0.385794	0.450179	0.450635	0.319417	0.342628	0.266772	0.3942	0.141631	-	0.372348	0.333063	0.48833	0.488334	0.468117	0.474532	0.460016	0.447952	0.533714	0.531018	0.58268	0.615659	0.540105	0.561741	0.697385	0.711896	0.650763	0.636663	0.647259	0.6775	0.473815	0.502798	1
GPT-5.2 Desc. Carlson-Image (Repeats)	0.456427	0.196674	0.253133	0.418849	0.417243	0.353876	0.371525	0.423507	0.423029	0.416356	0.434857	0.461109	0.460445	0.444948	0.435549	0.183933	0.336803	0.350089	0.428426	0.429733	0.269684	0.300182	0.233444	0.377118	0.10051	-	0.342648	0.299	0.460325	0.459202	0.453256	0.463084	0.449087	0.443027	0.541474	0.537639	0.568713	0.598855	0.526717	0.540057	0.674612	0.698261	0.651025	0.608266	0.657813	0.704391	0.473002	0.49413	0.911505
GPT-5-mini Carlson-Image	0.401347	0.280036	0.306014	0.461162	0.46395	0.372591	0.388113	0.42299	0.427335	0.455692	0.455904	0.478412	0.483669	0.473624	0.463337	0.224634	0.383273	0.42142	0.457336	0.437048	0.316435	0.319735	0.2634	0.405409	0.145828	-	0.373959	0.334503	0.494378	0.485122	0.458485	0.463022	0.431475	0.426479	0.593804	0.571016	0.656086	0.685434	0.567397	0.615878	0.663418	0.684272	0.713164	0.6869	0.665786	0.677364	0.542253	0.574005	0.736118
GPT-5-mini Carlson-Image (Repeats)	0.389662	0.256237	0.28988	0.430009	0.435232	0.350803	0.365947	0.404729	0.408642	0.423197	0.426755	0.460395	0.464557	0.451287	0.444813	0.213237	0.355527	0.389495	0.432355	0.420816	0.284861	0.285662	0.248876	0.399472	0.125546	-	0.349355	0.299463	0.458606	0.453704	0.445897	0.446515	0.402279	0.400187	0.5827	0.564516	0.628297	0.662798	0.55047	0.582032	0.635619	0.660224	0.698603	0.669127	0.653719	0.685127	0.516461	0.556022	0.724468
GPT-5-mini Desc. Carlson-Image	0.351499	0.202116	0.248795	0.382989	0.385685	0.288136	0.294081	0.337438	0.34689	0.383087	0.394284	0.393508	0.399869	0.381734	0.373363	0.175668	0.288093	0.322781	0.390059	0.376777	0.234424	0.237413	0.179931	0.345527	-	-	0.297683	0.246292	0.4469	0.441734	0.402693	0.406664	0.383045	0.375546	0.542731	0.538309	0.591025	0.617758	0.50583	0.525484	0.655362	0.695598	0.651388	0.599773	0.662444	0.72259	0.425591	0.470107	0.75584
GPT-5-mini Desc. Carlson-Image (Repeats)	0.333055	0.194448	0.239177	0.37322	0.375614	0.275771	0.281156	0.327608	0.337279	0.3749	0.383737	0.386413	0.390324	0.369813	0.360096	0.166793	0.277327	0.316475	0.391713	0.37204	0.240198	0.227578	0.170205	0.339492	-	-	0.306009	0.253624	0.439441	0.433642	0.396295	0.402048	0.381074	0.368947	0.552912	0.542948	0.586943	0.613841	0.505851	0.526866	0.649722	0.686131	0.656393	0.593979	0.661446	0.714603	0.418891	0.465003	0.752622
Gemini-2.5-Flash-Lite Carlson-Image	0.40149	0.273703	0.309306	0.453873	0.453399	0.36701	0.379139	0.415034	0.428931	0.464757	0.462862	0.467231	0.47574	0.488009	0.481784	0.236289	0.361258	0.38714	0.466447	0.455184	0.311579	0.323585	0.273243	0.40295	0.126904	-	0.380414	0.331018	0.477988	0.477841	0.462338	0.466571	0.437876	0.428116	0.536995	0.503493	0.617607	0.642549	0.565999	0.60142	0.590968	0.609846	0.638379	0.617149	0.623021	0.612844	0.504258	0.514765	0.647162
Gemini-2.5-Flash-Lite Carlson-Image (Repeats)	0.392601	0.269974	0.304005	0.441478	0.44048	0.361214	0.371469	0.402089	0.425613	0.451863	0.452407	0.471335	0.476215	0.476589	0.468837	0.24388	0.356951	0.377182	0.447434	0.44117	0.293014	0.312283	0.253481	0.39641	0.0978607	-	0.361403	0.297482	0.473186	0.47509	0.462218	0.460384	0.425827	0.415195	0.545997	0.50995	0.616231	0.644478	0.560226	0.584128	0.576343	0.594865	0.627124	0.609534	0.619704	0.617365	0.488407	0.507821	0.630565
Gemini-2.5-Flash-Lite Desc. Carlson-Image	0.37371	0.30259	0.336084	0.441501	0.446956	0.371192	0.376605	0.391037	0.401173	0.451857	0.444022	0.453643	0.456076	0.443857	0.431127	0.266342	0.369099	0.385042	0.435764	0.419275	0.341584	0.325835	0.263478	0.384825	0.140805	-	0.380951	0.325277	0.48056	0.482258	0.450061	0.440879	0.414706	0.402554	0.549451	0.546182	0.665146	0.691953	0.547155	0.568086	0.604347	0.633005	0.644559	0.613732	0.640011	0.623266	0.510554	0.514302	0.669466
Gemini-2.5-Flash-Lite Desc. Carlson-Image (Repeats)	0.38262	0.27936	0.322794	0.432078	0.439967	0.35901	0.365292	0.383411	0.398091	0.450615	0.449183	0.456015	0.45902	0.455739	0.447519	0.256162	0.360782	0.387354	0.428699	0.415046	0.33166	0.311875	0.246563	0.391174	0.127932	-	0.364882	0.321516	0.476594	0.476016	0.451862	0.441512	0.414158	0.396799	0.550337	0.52622	0.661642	0.68291	0.539633	0.564973	0.627521	0.651961	0.659281	0.611771	0.651118	0.653624	0.476634	0.497491	0.69409
Claude Sonnet 4.5 Carlson-Image	0.29787	0.225527	0.249586	0.348851	0.358793	0.283951	0.294159	0.306604	0.326709	0.375905	0.365412	0.370279	0.37872	0.378617	0.370092	0.153559	0.270714	0.306563	0.338965	0.323298	0.223646	0.233401	0.222732	0.338585	0.126333	-	0.32198	0.242144	0.41387	0.41089	0.388965	0.386524	0.360563	0.335737	0.545932	0.516802	0.601458	0.629177	0.480327	0.510015	0.548561	0.576613	0.594164	0.599271	0.595977	0.60394	0.508095	0.524684	0.60551
Claude Sonnet 4.5 Carlson-Image (Repeats)	0.298602	0.232405	0.249564	0.346445	0.357762	0.276309	0.287221	0.309135	0.325957	0.367571	0.355879	0.357432	0.365147	0.368091	0.358849	0.148342	0.287086	0.310229	0.34398	0.32338	0.223027	0.234265	0.221721	0.331003	0.129759	-	0.317724	0.24293	0.397051	0.39055	0.37436	0.366773	0.345195	0.324694	0.541653	0.519122	0.60214	0.624581	0.492448	0.514561	0.557205	0.584393	0.607529	0.606741	0.605393	0.606419	0.526125	0.545999	0.630308
Claude Sonnet 4.5 Desc. Carlson-Image	0.347872	0.194246	0.23543	0.368741	0.373021	0.265531	0.275835	0.318824	0.336678	0.372366	0.379814	0.390555	0.39124	0.373231	0.367301	0.16475	0.26796	0.296201	0.375142	0.361044	0.209286	0.189834	0.162501	0.329282	-	-	0.2886	0.210343	0.421431	0.423756	0.408615	0.412241	0.354794	0.343922	0.569164	0.548332	0.643285	0.653705	0.497165	0.523888	0.61825	0.656323	0.682308	0.621952	0.676649	0.715567	0.455903	0.488831	0.750317
Claude Sonnet 4.5 Desc. Carlson-Image (Repeats)	0.357218	0.17206	0.22307	0.359881	0.362717	0.257048	0.265509	0.315361	0.330157	0.376192	0.384287	0.392204	0.393376	0.379195	0.372818	0.169108	0.254179	0.284458	0.377236	0.361444	0.187883	0.172808	0.171526	0.341819	-	-	0.297921	0.201281	0.414751	0.41791	0.415707	0.413155	0.352184	0.34007	0.562704	0.551302	0.626973	0.641606	0.48943	0.507945	0.591875	0.628009	0.66232	0.604832	0.666791	0.708628	0.434869	0.466334	0.722858
Llama-4 Carlson-Image	0.363934	0.258159	0.266479	0.404029	0.404919	0.327649	0.335893	0.36925	0.384932	0.397691	0.398521	0.393609	0.396587	0.379019	0.37555	0.196314	0.328291	0.355486	0.372441	0.350354	0.263374	0.262765	0.218541	0.334353	0.0966587	-	0.3266	0.279882	0.412062	0.415936	0.410906	0.412348	0.395496	0.385203	0.575862	0.5435	0.602348	0.630859	0.553843	0.582976	0.558749	0.592385	0.610751	0.546789	0.586525	0.577385	0.511797	0.536484	0.585111
Llama-4 Carlson-Image (Repeats)	0.347334	0.244437	0.258521	0.39857	0.400546	0.318196	0.326236	0.364912	0.38191	0.401947	0.396195	0.385213	0.38877	0.38277	0.380765	0.175157	0.318614	0.359324	0.373709	0.354163	0.266075	0.266923	0.216485	0.320772	0.110833	-	0.310708	0.278073	0.426142	0.423205	0.405943	0.406388	0.394473	0.383169	0.564123	0.544378	0.608744	0.631518	0.542983	0.569993	0.585493	0.610837	0.596008	0.549167	0.58508	0.584977	0.506848	0.531404	0.61056
Llama-4 Desc. Carlson-Image	0.445874	0.211669	0.272753	0.414027	0.416912	0.34237	0.351019	0.397787	0.409811	0.398581	0.422394	0.464335	0.465225	0.426428	0.433144	0.16577	0.303804	0.335059	0.393884	0.404264	0.243115	0.241666	0.19709	0.379659	-	-	0.307429	0.247585	0.445152	0.447345	0.45584	0.462929	0.418218	0.409472	0.550916	0.548283	0.61729	0.638785	0.500793	0.496598	0.61355	0.644583	0.626994	0.551645	0.681749	0.727232	0.433144	0.469689	0.708694
Llama-4 Desc. Carlson-Image (Repeats)	0.370638	0.166851	0.221365	0.384993	0.381207	0.279385	0.287012	0.342882	0.351979	0.372992	0.387881	0.414169	0.417698	0.378954	0.380347	0.104845	0.256276	0.309877	0.367258	0.362676	0.183462	0.195108	0.149973	0.319113	-	-	0.298392	0.214846	0.420649	0.416604	0.404687	0.417387	0.385251	0.374348	0.563174	0.54819	0.632889	0.640083	0.500825	0.508831	0.579677	0.606636	0.603924	0.523529	0.669931	0.719837	0.437831	0.47609	0.666719
BERT (base-uncased)	0.187529	0.205825	0.22135	0.181028	0.194499	0.221251	0.213861	0.239745	0.238696	0.165759	0.185859	0.176272	0.172105	0.183396	0.197347	0.242518	0.253264	0.22216	0.132027	0.164739	0.172135	0.15883	0.13405	0.227166	-	0.102006	0.0949566	0.166728	0.121413	0.124349	0.20097	0.192723	0.109177	0.132591	-	-	-	-	-	-	0.129192	0.105839	-	-	-	-	-	-	-
GloVe	0.642694	0.441279	0.507727	0.668698	0.68359	0.6502	0.655234	0.700205	0.715185	0.672568	0.707726	0.73344	0.734421	0.7069	0.719412	0.48637	0.639115	0.639164	0.622795	0.659237	0.46522	0.524918	0.450154	0.648305	0.22874	0.137256	0.526993	0.461495	0.665944	0.665364	0.739667	0.724907	0.644537	0.651285	0.37918	0.405005	0.454422	0.473148	0.445589	0.426288	0.507391	0.521478	0.401102	0.39053	0.489873	0.496103	0.367379	0.362396	0.461145
ALBERT (XXLarge v2)	-	0.103294	-	-	-	-	-	-	-	-	-	-	-	-	-	-	-	-	-	-	-	-	-	-	-	-	0.093129	-	-	-	-	-	-	-	-	-	-	-	-	-	-	-	-	-	-	-	-	-	-
Ada Embeddings	0.437262	0.257847	0.298094	0.401536	0.414871	0.413007	0.403948	0.42013	0.427762	0.402249	0.431138	0.429874	0.42626	0.43382	0.445322	0.317588	0.395505	0.388065	0.366356	0.383483	0.256909	0.25827	0.260564	0.455447	0.145867	-	0.35928	0.311213	0.396757	0.385444	0.462086	0.455749	0.349962	0.383452	0.273223	0.299259	0.318809	0.320836	0.304447	0.283238	0.34368	0.363695	0.300496	0.280086	0.302193	0.324052	0.261372	0.275376	0.350261
[truncated: 21 more columns]
