# Supplementary material for: A flexible behavioral method for measuring human and artificial intelligence alignment using representational similarity analysis
Source: iScience. 2026 Jun 23;29(7):116400. doi: 10.1016/j.isci.2026.116400 (PMC13320333; doi:10.1016/j.isci.2026.116400)
Supplement: Table S3. Representational alignment (measured by Spearman correlation between DSMs) across models for the set of 55 object words/images [file mmc4.xls]

## Sheet: TableS3
Supplemental Table 3 Representational alignment (measured by Spearman correlation between DSMs) across models for the set of 55 object words/images that overlap between from Carlson et al., (2014) and THINGS, averaged at the group level where appropriate. Distance metrics were re-oriented to facilitate comparisons. Tests that did not survive Bonferonni correction are removed (-).
	Human (SPoSE)	Human (Word Rating)	GPT-3.5	GPT-3.5 (Repeats)	GPT-4	GPT-4 (Repeats)	GPT-4o-mini	GPT-4o-mini (Repeats)	GPT-4o	GPT-4o (Repeats)	GPT-5.2	GPT-5.2 (Repeats)	GPT-5-mini	GPT-5-mini (Repeats)	GPT-5-nano	GPT-5-nano (Repeats)	Gemma-7b	Gemma-2-9b	Gemma-3-12b	Gemini-2.5-Flash-Lite	Gemini-2.5-Flash-Lite (Repeats)	Phi-3-Medium-14b	Phi-4-14b	Mistral-7b	Solar-10.7b	Llama2-7b	Llama2-uncensored-7b	Llama3-8b	Llama3.1-8b	Claude Haiku 4.5	Claude Haiku 4.5 (Repeats)	Claude Sonnet 4.5	Claude Sonnet 4.5 (Repeats)	Llama-4	Llama-4 (Repeats)	GPT-4-Vision Carlson-Image	GPT-4-Vision Carlson-Image (Repeats)	GPT-4-Vis. Desc. Carlson-Image	GPT-4-Vis. Desc. Carlson-Image (Repeats)	GPT-4o-mini Carlson-Image	GPT-4o-mini Carlson-Image (Repeats)	GPT-4o-mini Desc. Carlson-Image	GPT-4o-mini Desc. Carlson-Image (Repeats)	GPT-4o Carlson-Image	GPT-4o Carlson-Image (Repeats)	GPT-4o Desc. Carlson-Image	GPT-4o Desc. Carlson-Image (Repeats)	GPT-5.2 Carlson-Image	GPT-5.2 Carlson-Image (Repeats)
Human (SPoSE)	1	0.729	0.409	0.439	0.681	0.686	0.632	0.641	0.686	0.694	0.679	0.692	0.749	0.754	0.706	0.699	0.363	0.612	0.621	0.649	0.661	0.488	0.562	0.395	0.575	0.195	0.131	0.567	0.476	0.64	0.64	0.697	0.698	0.68	0.679	0.518	0.494	0.635	0.632	0.533	0.57	0.592	0.622	0.545	0.521	0.61	0.607	0.536	0.552
Human (Word Rating)	0.729	1	0.49	0.556	0.725	0.737	0.77	0.777	0.766	0.788	0.735	0.766	0.819	0.816	0.77	0.778	0.5	0.697	0.655	0.691	0.73	0.62	0.67	0.548	0.684	0.275	0.202	0.599	0.592	0.679	0.684	0.809	0.815	0.744	0.754	0.434	0.458	0.48	0.487	0.477	0.48	0.573	0.59	0.467	0.438	0.498	0.526	0.47	0.448
GPT-3.5	0.409	0.49	1	0.877	0.632	0.653	0.697	0.673	0.626	0.617	0.704	0.676	0.587	0.579	0.601	0.603	0.707	0.699	0.656	0.648	0.618	0.691	0.705	0.575	0.566	0.491	0.232	0.673	0.679	0.637	0.62	0.622	0.608	0.613	0.595	0.271	0.272	0.309	0.303	0.368	0.371	0.421	0.428	0.371	0.367	0.333	0.338	0.324	0.319
GPT-3.5 (Repeats)	0.439	0.556	0.877	1	0.676	0.692	0.759	0.73	0.678	0.672	0.741	0.722	0.644	0.633	0.654	0.661	0.722	0.737	0.688	0.69	0.676	0.738	0.751	0.63	0.615	0.471	0.234	0.671	0.694	0.673	0.656	0.679	0.668	0.656	0.647	0.303	0.319	0.336	0.334	0.389	0.395	0.487	0.489	0.413	0.388	0.385	0.407	0.335	0.352
GPT-4	0.681	0.725	0.632	0.676	1	0.969	0.834	0.838	0.875	0.873	0.89	0.9	0.863	0.859	0.846	0.847	0.56	0.838	0.837	0.861	0.859	0.704	0.779	0.585	0.711	0.383	0.197	0.712	0.667	0.835	0.822	0.868	0.853	0.796	0.815	0.458	0.468	0.552	0.547	0.535	0.575	0.591	0.587	0.499	0.484	0.555	0.551	0.478	0.492
GPT-4 (Repeats)	0.686	0.737	0.653	0.692	0.969	1	0.852	0.858	0.881	0.885	0.896	0.908	0.873	0.868	0.86	0.861	0.586	0.848	0.842	0.857	0.864	0.717	0.795	0.593	0.717	0.392	0.204	0.723	0.686	0.84	0.832	0.882	0.868	0.808	0.826	0.455	0.466	0.556	0.556	0.538	0.574	0.603	0.604	0.509	0.49	0.548	0.551	0.486	0.496
GPT-4o-mini	0.632	0.77	0.697	0.759	0.834	0.852	1	0.968	0.849	0.858	0.869	0.885	0.847	0.839	0.828	0.836	0.671	0.839	0.812	0.819	0.831	0.796	0.832	0.661	0.736	0.444	0.258	0.732	0.736	0.795	0.791	0.867	0.859	0.821	0.815	0.38	0.413	0.459	0.45	0.49	0.506	0.586	0.599	0.476	0.446	0.456	0.472	0.425	0.427
GPT-4o-mini (Repeats)	0.641	0.777	0.673	0.73	0.838	0.858	0.968	1	0.856	0.862	0.861	0.883	0.86	0.854	0.835	0.844	0.648	0.845	0.808	0.819	0.837	0.778	0.825	0.654	0.744	0.432	0.257	0.724	0.726	0.789	0.787	0.869	0.862	0.819	0.822	0.403	0.427	0.476	0.468	0.506	0.529	0.592	0.606	0.484	0.457	0.462	0.481	0.443	0.444
GPT-4o	0.686	0.766	0.626	0.678	0.875	0.881	0.849	0.856	1	0.944	0.86	0.879	0.89	0.887	0.87	0.874	0.575	0.832	0.838	0.845	0.863	0.701	0.756	0.608	0.742	0.384	0.229	0.699	0.662	0.812	0.807	0.879	0.869	0.792	0.811	0.43	0.441	0.522	0.523	0.528	0.545	0.592	0.586	0.478	0.473	0.527	0.536	0.456	0.47
GPT-4o (Repeats)	0.694	0.788	0.617	0.672	0.873	0.885	0.858	0.862	0.944	1	0.863	0.889	0.9	0.898	0.875	0.878	0.578	0.816	0.811	0.828	0.85	0.712	0.76	0.601	0.736	0.373	0.224	0.696	0.654	0.821	0.825	0.895	0.887	0.812	0.826	0.443	0.456	0.546	0.539	0.531	0.553	0.591	0.592	0.492	0.467	0.534	0.533	0.465	0.471
GPT-5.2	0.679	0.735	0.704	0.741	0.89	0.896	0.869	0.861	0.86	0.863	1	0.975	0.872	0.866	0.876	0.871	0.645	0.831	0.84	0.872	0.865	0.768	0.842	0.635	0.723	0.437	0.236	0.756	0.73	0.885	0.871	0.884	0.869	0.845	0.838	0.444	0.438	0.535	0.525	0.535	0.576	0.599	0.597	0.512	0.5	0.525	0.525	0.473	0.482
GPT-5.2 (Repeats)	0.692	0.766	0.676	0.722	0.9	0.908	0.885	0.883	0.879	0.889	0.975	1	0.9	0.895	0.891	0.89	0.63	0.845	0.845	0.872	0.878	0.758	0.836	0.623	0.73	0.42	0.243	0.745	0.718	0.877	0.871	0.906	0.892	0.845	0.847	0.44	0.447	0.534	0.529	0.534	0.569	0.596	0.597	0.504	0.493	0.522	0.525	0.478	0.478
GPT-5-mini	0.749	0.819	0.587	0.644	0.863	0.873	0.847	0.86	0.89	0.9	0.872	0.9	1	0.986	0.912	0.916	0.569	0.804	0.8	0.832	0.854	0.708	0.775	0.591	0.741	0.335	0.209	0.694	0.657	0.823	0.829	0.908	0.909	0.828	0.848	0.483	0.47	0.572	0.564	0.549	0.562	0.589	0.599	0.508	0.506	0.576	0.565	0.482	0.479
GPT-5-mini (Repeats)	0.754	0.816	0.579	0.633	0.859	0.868	0.839	0.854	0.887	0.898	0.866	0.895	0.986	1	0.914	0.916	0.563	0.799	0.796	0.827	0.853	0.7	0.772	0.591	0.738	0.323	0.204	0.688	0.653	0.818	0.825	0.902	0.904	0.826	0.843	0.481	0.465	0.578	0.571	0.55	0.564	0.587	0.592	0.505	0.506	0.572	0.565	0.483	0.48
GPT-5-nano	0.706	0.77	0.601	0.654	0.846	0.86	0.828	0.835	0.87	0.875	0.876	0.891	0.912	0.914	1	0.976	0.585	0.801	0.804	0.838	0.848	0.694	0.778	0.598	0.711	0.361	0.216	0.716	0.686	0.822	0.816	0.866	0.866	0.818	0.822	0.443	0.432	0.533	0.531	0.54	0.565	0.597	0.587	0.488	0.498	0.521	0.518	0.464	0.468
GPT-5-nano (Repeats)	0.699	0.778	0.603	0.661	0.847	0.861	0.836	0.844	0.874	0.878	0.871	0.89	0.916	0.916	0.976	1	0.591	0.81	0.809	0.836	0.852	0.702	0.78	0.6	0.719	0.362	0.222	0.712	0.693	0.813	0.809	0.87	0.869	0.816	0.824	0.441	0.429	0.526	0.523	0.538	0.556	0.594	0.582	0.485	0.495	0.523	0.512	0.463	0.466
Gemma-7b	0.363	0.5	0.707	0.722	0.56	0.586	0.671	0.648	0.575	0.578	0.645	0.63	0.569	0.563	0.585	0.591	1	0.71	0.623	0.609	0.594	0.663	0.667	0.615	0.581	0.433	0.243	0.611	0.662	0.568	0.562	0.598	0.575	0.546	0.535	0.2	0.202	0.251	0.245	0.318	0.343	0.42	0.426	0.347	0.366	0.293	0.301	0.263	0.271
Gemma-2-9b	0.612	0.697	0.699	0.737	0.838	0.848	0.839	0.845	0.832	0.816	0.831	0.845	0.804	0.799	0.801	0.81	0.71	1	0.856	0.83	0.826	0.731	0.786	0.644	0.747	0.43	0.246	0.732	0.726	0.777	0.767	0.823	0.798	0.735	0.758	0.371	0.371	0.446	0.441	0.482	0.515	0.566	0.574	0.44	0.451	0.447	0.463	0.426	0.446
Gemma-3-12b	0.621	0.655	0.656	0.688	0.837	0.842	0.812	0.808	0.838	0.811	0.84	0.845	0.8	0.796	0.804	0.809	0.623	0.856	1	0.812	0.816	0.718	0.772	0.624	0.695	0.451	0.253	0.734	0.722	0.803	0.784	0.814	0.79	0.749	0.766	0.388	0.36	0.468	0.462	0.479	0.508	0.561	0.55	0.418	0.435	0.449	0.456	0.404	0.43
Gemini-2.5-Flash-Lite	0.649	0.691	0.648	0.69	0.861	0.857	0.819	0.819	0.845	0.828	0.872	0.872	0.832	0.827	0.838	0.836	0.609	0.83	0.812	1	0.941	0.707	0.769	0.628	0.701	0.403	0.23	0.739	0.697	0.81	0.806	0.824	0.808	0.773	0.78	0.413	0.414	0.502	0.504	0.528	0.564	0.564	0.567	0.487	0.474	0.515	0.507	0.436	0.473
Gemini-2.5-Flash-Lite (Repeats)	0.661	0.73	0.618	0.676	0.859	0.864	0.831	0.837	0.863	0.85	0.865	0.878	0.854	0.853	0.848	0.852	0.594	0.826	0.816	0.941	1	0.7	0.773	0.65	0.72	0.372	0.213	0.708	0.667	0.8	0.8	0.848	0.832	0.793	0.806	0.398	0.421	0.495	0.512	0.502	0.525	0.569	0.575	0.473	0.456	0.524	0.523	0.433	0.453
Phi-3-Medium-14b	0.488	0.62	0.691	0.738	0.704	0.717	0.796	0.778	0.701	0.712	0.768	0.758	0.708	0.7	0.694	0.702	0.663	0.731	0.718	0.707	0.7	1	0.785	0.638	0.625	0.447	0.267	0.684	0.752	0.724	0.722	0.719	0.71	0.721	0.702	0.332	0.335	0.382	0.377	0.426	0.437	0.534	0.524	0.401	0.392	0.395	0.398	0.306	0.318
Phi-4-14b	0.562	0.67	0.705	0.751	0.779	0.795	0.832	0.825	0.756	0.76	0.842	0.836	0.775	0.772	0.778	0.78	0.667	0.786	0.772	0.769	0.773	0.785	1	0.675	0.68	0.48	0.288	0.72	0.754	0.763	0.76	0.768	0.761	0.78	0.773	0.335	0.345	0.407	0.383	0.445	0.472	0.544	0.546	0.39	0.387	0.43	0.434	0.388	0.396
Mistral-7b	0.395	0.548	0.575	0.63	0.585	0.593	0.661	0.654	0.608	0.601	0.635	0.623	0.591	0.591	0.598	0.6	0.615	0.644	0.624	0.628	0.65	0.638	0.675	1	0.623	0.395	0.263	0.565	0.605	0.582	0.584	0.61	0.605	0.596	0.61	0.255	0.298	0.299	0.286	0.349	0.338	0.411	0.406	0.305	0.3	0.36	0.369	0.296	0.291
Solar-10.7b	0.575	0.684	0.566	0.615	0.711	0.717	0.736	0.744	0.742	0.736	0.723	0.73	0.741	0.738	0.711	0.719	0.581	0.747	0.695	0.701	0.72	0.625	0.68	0.623	1	0.338	0.241	0.626	0.605	0.677	0.669	0.752	0.735	0.649	0.675	0.379	0.401	0.445	0.439	0.479	0.478	0.497	0.526	0.427	0.442	0.464	0.456	0.426	0.45
Llama2-7b	0.195	0.275	0.491	0.471	0.383	0.392	0.444	0.432	0.384	0.373	0.437	0.42	0.335	0.323	0.361	0.362	0.433	0.43	0.451	0.403	0.372	0.447	0.48	0.395	0.338	1	0.278	0.449	0.494	0.424	0.407	0.364	0.356	0.392	0.375	0.159	-	0.164	0.165	0.2	0.202	0.299	0.316	0.172	0.184	0.177	0.196	0.132	0.149
Llama2-uncensored-7b	0.131	0.202	0.232	0.234	0.197	0.204	0.258	0.257	0.229	0.224	0.236	0.243	0.209	0.204	0.216	0.222	0.243	0.246	0.253	0.23	0.213	0.267	0.288	0.263	0.241	0.278	1	0.269	0.306	0.223	0.215	0.202	0.21	0.214	0.209	-	-	-	-	-	0.117	0.145	0.142	-	-	-	-	-	-
Llama3-8b	0.567	0.599	0.673	0.671	0.712	0.723	0.732	0.724	0.699	0.696	0.756	0.745	0.694	0.688	0.716	0.712	0.611	0.732	0.734	0.739	0.708	0.684	0.72	0.565	0.626	0.449	0.269	1	0.788	0.691	0.68	0.699	0.685	0.709	0.688	0.367	0.36	0.427	0.401	0.449	0.475	0.493	0.497	0.424	0.412	0.422	0.416	0.417	0.432
Llama3.1-8b	0.476	0.592	0.679	0.694	0.667	0.686	0.736	0.726	0.662	0.654	0.73	0.718	0.657	0.653	0.686	0.693	0.662	0.726	0.722	0.697	0.667	0.752	0.754	0.605	0.605	0.494	0.306	0.788	1	0.664	0.652	0.663	0.658	0.687	0.666	0.335	0.308	0.35	0.341	0.423	0.452	0.512	0.496	0.381	0.382	0.344	0.36	0.349	0.345
Claude Haiku 4.5	0.64	0.679	0.637	0.673	0.835	0.84	0.795	0.789	0.812	0.821	0.885	0.877	0.823	0.818	0.822	0.813	0.568	0.777	0.803	0.81	0.8	0.724	0.763	0.582	0.677	0.424	0.223	0.691	0.664	1	0.962	0.844	0.833	0.821	0.818	0.465	0.434	0.55	0.55	0.515	0.539	0.583	0.594	0.468	0.487	0.526	0.532	0.436	0.431
Claude Haiku 4.5 (Repeats)	0.64	0.684	0.62	0.656	0.822	0.832	0.791	0.787	0.807	0.825	0.871	0.871	0.829	0.825	0.816	0.809	0.562	0.767	0.784	0.806	0.8	0.722	0.76	0.584	0.669	0.407	0.215	0.68	0.652	0.962	1	0.847	0.835	0.815	0.817	0.464	0.434	0.557	0.557	0.512	0.527	0.58	0.592	0.469	0.485	0.532	0.529	0.431	0.425
Claude Sonnet 4.5	0.697	0.809	0.622	0.679	0.868	0.882	0.867	0.869	0.879	0.895	0.884	0.906	0.908	0.902	0.866	0.87	0.598	0.823	0.814	0.824	0.848	0.719	0.768	0.61	0.752	0.364	0.202	0.699	0.663	0.844	0.847	1	0.962	0.833	0.846	0.448	0.45	0.531	0.521	0.528	0.542	0.588	0.588	0.489	0.482	0.519	0.521	0.477	0.47
Claude Sonnet 4.5 (Repeats)	0.698	0.815	0.608	0.668	0.853	0.868	0.859	0.862	0.869	0.887	0.869	0.892	0.909	0.904	0.866	0.869	0.575	0.798	0.79	0.808	0.832	0.71	0.761	0.605	0.735	0.356	0.21	0.685	0.658	0.833	0.835	0.962	1	0.833	0.846	0.453	0.447	0.527	0.52	0.53	0.54	0.584	0.588	0.482	0.462	0.521	0.523	0.477	0.466
Llama-4	0.68	0.744	0.613	0.656	0.796	0.808	0.821	0.819	0.792	0.812	0.845	0.845	0.828	0.826	0.818	0.816	0.546	0.735	0.749	0.773	0.793	0.721	0.78	0.596	0.649	0.392	0.214	0.709	0.687	0.821	0.815	0.833	0.833	1	0.943	0.426	0.422	0.496	0.486	0.502	0.515	0.568	0.595	0.462	0.427	0.491	0.498	0.427	0.408
Llama-4 (Repeats)	0.679	0.754	0.595	0.647	0.815	0.826	0.815	0.822	0.811	0.826	0.838	0.847	0.848	0.843	0.822	0.824	0.535	0.758	0.766	0.78	0.806	0.702	0.773	0.61	0.675	0.375	0.209	0.688	0.666	0.818	0.817	0.846	0.846	0.943	1	0.427	0.423	0.49	0.487	0.497	0.508	0.564	0.583	0.444	0.424	0.497	0.503	0.427	0.417
GPT-4-Vision Carlson-Image	0.518	0.434	0.271	0.303	0.458	0.455	0.38	0.403	0.43	0.443	0.444	0.44	0.483	0.481	0.443	0.441	0.2	0.371	0.388	0.413	0.398	0.332	0.335	0.255	0.379	0.159	-	0.367	0.335	0.465	0.464	0.448	0.453	0.426	0.427	1	0.67	0.661	0.665	0.595	0.612	0.534	0.551	0.607	0.56	0.628	0.597	0.532	0.501
GPT-4-Vision Carlson-Image (Repeats)	0.494	0.458	0.272	0.319	0.468	0.466	0.413	0.427	0.441	0.456	0.438	0.447	0.47	0.465	0.432	0.429	0.202	0.371	0.36	0.414	0.421	0.335	0.345	0.298	0.401	-	-	0.36	0.308	0.434	0.434	0.45	0.447	0.422	0.423	0.67	1	0.589	0.607	0.566	0.561	0.516	0.537	0.589	0.525	0.589	0.586	0.551	0.521
GPT-4-Vis. Desc. Carlson-Image	0.635	0.48	0.309	0.336	0.552	0.556	0.459	0.476	0.522	0.546	0.535	0.534	0.572	0.578	0.533	0.526	0.251	0.446	0.468	0.502	0.495	0.382	0.407	0.299	0.445	0.164	-	0.427	0.35	0.55	0.557	0.531	0.527	0.496	0.49	0.661	0.589	1	0.812	0.604	0.629	0.591	0.605	0.656	0.616	0.706	0.672	0.553	0.55
GPT-4-Vis. Desc. Carlson-Image (Repeats)	0.632	0.487	0.303	0.334	0.547	0.556	0.45	0.468	0.523	0.539	0.525	0.529	0.564	0.571	0.531	0.523	0.245	0.441	0.462	0.504	0.512	0.377	0.383	0.286	0.439	0.165	-	0.401	0.341	0.55	0.557	0.521	0.52	0.486	0.487	0.665	0.607	0.812	1	0.607	0.631	0.607	0.631	0.666	0.62	0.715	0.672	0.563	0.563
GPT-4o-mini Carlson-Image	0.533	0.477	0.368	0.389	0.535	0.538	0.49	0.506	0.528	0.531	0.535	0.534	0.549	0.55	0.54	0.538	0.318	0.482	0.479	0.528	0.502	0.426	0.445	0.349	0.479	0.2	-	0.449	0.423	0.515	0.512	0.528	0.53	0.502	0.497	0.595	0.566	0.604	0.607	1	0.831	0.588	0.604	0.609	0.592	0.579	0.553	0.574	0.557
GPT-4o-mini Carlson-Image (Repeats)	0.57	0.48	0.371	0.395	0.575	0.574	0.506	0.529	0.545	0.553	0.576	0.569	0.562	0.564	0.565	0.556	0.343	0.515	0.508	0.564	0.525	0.437	0.472	0.338	0.478	0.202	0.117	0.475	0.452	0.539	0.527	0.542	0.54	0.515	0.508	0.612	0.561	0.629	0.631	0.831	1	0.616	0.621	0.639	0.614	0.596	0.571	0.593	0.602
GPT-4o-mini Desc. Carlson-Image	0.592	0.573	0.421	0.487	0.591	0.603	0.586	0.592	0.592	0.591	0.599	0.596	0.589	0.587	0.597	0.594	0.42	0.566	0.561	0.564	0.569	0.534	0.544	0.411	0.497	0.299	0.145	0.493	0.512	0.583	0.58	0.588	0.584	0.568	0.564	0.534	0.516	0.591	0.607	0.588	0.616	1	0.912	0.628	0.577	0.647	0.684	0.5	0.521
GPT-4o-mini Desc. Carlson-Image (Repeats)	0.622	0.59	0.428	0.489	0.587	0.604	0.599	0.606	0.586	0.592	0.597	0.597	0.599	0.592	0.587	0.582	0.426	0.574	0.55	0.567	0.575	0.524	0.546	0.406	0.526	0.316	0.142	0.497	0.496	0.594	0.592	0.588	0.588	0.595	0.583	0.551	0.537	0.605	0.631	0.604	0.621	0.912	1	0.654	0.58	0.655	0.689	0.51	0.528
GPT-4o Carlson-Image	0.545	0.467	0.371	0.413	0.499	0.509	0.476	0.484	0.478	0.492	0.512	0.504	0.508	0.505	0.488	0.485	0.347	0.44	0.418	0.487	0.473	0.401	0.39	0.305	0.427	0.172	-	0.424	0.381	0.468	0.469	0.489	0.482	0.462	0.444	0.607	0.589	0.656	0.666	0.609	0.639	0.628	0.654	1	0.74	0.639	0.656	0.552	0.555
GPT-4o Carlson-Image (Repeats)	0.521	0.438	0.367	0.388	0.484	0.49	0.446	0.457	0.473	0.467	0.5	0.493	0.506	0.506	0.498	0.495	0.366	0.451	0.435	0.474	0.456	0.392	0.387	0.3	0.442	0.184	-	0.412	0.382	0.487	0.485	0.482	0.462	0.427	0.424	0.56	0.525	0.616	0.62	0.592	0.614	0.577	0.58	0.74	1	0.59	0.575	0.538	0.545
GPT-4o Desc. Carlson-Image	0.61	0.498	0.333	0.385	0.555	0.548	0.456	0.462	0.527	0.534	0.525	0.522	0.576	0.572	0.521	0.523	0.293	0.447	0.449	0.515	0.524	0.395	0.43	0.36	0.464	0.177	-	0.422	0.344	0.526	0.532	0.519	0.521	0.491	0.497	0.628	0.589	0.706	0.715	0.579	0.596	0.647	0.655	0.639	0.59	1	0.81	0.554	0.545
GPT-4o Desc. Carlson-Image (Repeats)	0.607	0.526	0.338	0.407	0.551	0.551	0.472	0.481	0.536	0.533	0.525	0.525	0.565	0.565	0.518	0.512	0.301	0.463	0.456	0.507	0.523	0.398	0.434	0.369	0.456	0.196	-	0.416	0.36	0.532	0.529	0.521	0.523	0.498	0.503	0.597	0.586	0.672	0.672	0.553	0.571	0.684	0.689	0.656	0.575	0.81	1	0.546	0.557
GPT-5.2 Carlson-Image	0.536	0.47	0.324	0.335	0.478	0.486	0.425	0.443	0.456	0.465	0.473	0.478	0.482	0.483	0.464	0.463	0.263	0.426	0.404	0.436	0.433	0.306	0.388	0.296	0.426	0.132	-	0.417	0.349	0.436	0.431	0.477	0.477	0.427	0.427	0.532	0.551	0.553	0.563	0.574	0.593	0.5	0.51	0.552	0.538	0.554	0.546	1	0.725
GPT-5.2 Carlson-Image (Repeats)	0.552	0.448	0.319	0.352	0.492	0.496	0.427	0.444	0.47	0.471	0.482	0.478	0.479	0.48	0.468	0.466	0.271	0.446	0.43	0.473	0.453	0.318	0.396	0.291	0.45	0.149	-	0.432	0.345	0.431	0.425	0.47	0.466	0.408	0.417	0.501	0.521	0.55	0.563	0.557	0.602	0.521	0.528	0.555	0.545	0.545	0.557	0.725	1
GPT-5.2 Desc. Carlson-Image	0.58	0.532	0.344	0.403	0.536	0.543	0.502	0.518	0.549	0.53	0.545	0.55	0.578	0.579	0.556	0.555	0.318	0.498	0.489	0.532	0.534	0.419	0.465	0.366	0.477	0.246	0.147	0.439	0.423	0.552	0.552	0.532	0.531	0.518	0.519	0.576	0.571	0.628	0.642	0.589	0.6	0.719	0.738	0.665	0.652	0.669	0.688	0.578	0.585
GPT-5.2 Desc. Carlson-Image (Repeats)	0.584	0.529	0.328	0.387	0.529	0.531	0.479	0.498	0.545	0.518	0.53	0.536	0.566	0.565	0.538	0.531	0.27	0.475	0.471	0.523	0.522	0.393	0.439	0.351	0.46	0.224	0.135	0.434	0.415	0.535	0.532	0.528	0.528	0.52	0.522	0.582	0.573	0.602	0.623	0.574	0.578	0.696	0.72	0.65	0.616	0.672	0.705	0.581	0.58
GPT-5-mini Carlson-Image	0.619	0.477	0.349	0.369	0.552	0.551	0.46	0.482	0.531	0.515	0.535	0.526	0.561	0.568	0.547	0.537	0.265	0.481	0.503	0.53	0.51	0.386	0.415	0.314	0.474	0.204	-	0.437	0.404	0.545	0.532	0.51	0.513	0.482	0.486	0.646	0.605	0.698	0.716	0.628	0.667	0.669	0.687	0.726	0.702	0.688	0.703	0.613	0.639
GPT-5-mini Carlson-Image (Repeats)	0.605	0.477	0.341	0.369	0.529	0.533	0.454	0.473	0.525	0.507	0.512	0.508	0.551	0.557	0.536	0.529	0.265	0.47	0.487	0.511	0.501	0.366	0.4	0.321	0.48	0.192	-	0.422	0.387	0.518	0.507	0.506	0.506	0.461	0.468	0.631	0.597	0.671	0.701	0.614	0.636	0.651	0.676	0.717	0.694	0.678	0.716	0.601	0.637
GPT-5-mini Desc. Carlson-Image	0.569	0.423	0.342	0.376	0.521	0.518	0.431	0.44	0.484	0.467	0.503	0.494	0.494	0.501	0.487	0.475	0.26	0.455	0.466	0.505	0.487	0.352	0.4	0.301	0.447	0.199	-	0.398	0.37	0.518	0.505	0.465	0.463	0.447	0.455	0.575	0.558	0.624	0.626	0.573	0.591	0.678	0.726	0.646	0.621	0.671	0.706	0.535	0.576
GPT-5-mini Desc. Carlson-Image (Repeats)	0.553	0.41	0.339	0.373	0.516	0.512	0.42	0.429	0.478	0.461	0.501	0.49	0.49	0.495	0.48	0.467	0.255	0.444	0.461	0.513	0.487	0.373	0.394	0.298	0.443	0.19	-	0.424	0.392	0.517	0.503	0.463	0.463	0.45	0.452	0.593	0.566	0.624	0.628	0.571	0.589	0.678	0.713	0.655	0.617	0.674	0.703	0.533	0.566
Gemini-2.5-Flash-Lite Carlson-Image	0.594	0.458	0.371	0.402	0.555	0.55	0.463	0.478	0.527	0.526	0.563	0.55	0.552	0.559	0.573	0.567	0.297	0.474	0.486	0.556	0.531	0.391	0.432	0.336	0.464	0.221	-	0.46	0.417	0.541	0.535	0.522	0.523	0.498	0.495	0.578	0.524	0.66	0.664	0.625	0.666	0.614	0.627	0.656	0.644	0.628	0.592	0.567	0.596
Gemini-2.5-Flash-Lite Carlson-Image (Repeats)	0.609	0.478	0.375	0.404	0.56	0.554	0.472	0.488	0.527	0.532	0.562	0.554	0.576	0.581	0.579	0.573	0.321	0.482	0.484	0.551	0.537	0.38	0.431	0.339	0.482	0.195	-	0.458	0.392	0.541	0.538	0.54	0.534	0.495	0.491	0.582	0.527	0.664	0.674	0.62	0.653	0.608	0.626	0.651	0.642	0.63	0.62	0.559	0.586
Gemini-2.5-Flash-Lite Desc. Carlson-Image	0.563	0.432	0.361	0.398	0.528	0.532	0.456	0.467	0.497	0.494	0.529	0.516	0.536	0.535	0.521	0.51	0.308	0.462	0.453	0.503	0.489	0.396	0.413	0.308	0.461	0.19	-	0.431	0.378	0.54	0.54	0.505	0.494	0.465	0.461	0.6	0.574	0.698	0.705	0.604	0.633	0.616	0.65	0.678	0.652	0.654	0.635	0.569	0.567
Gemini-2.5-Flash-Lite Desc. Carlson-Image (Repeats)	0.597	0.434	0.376	0.411	0.517	0.525	0.457	0.468	0.495	0.49	0.532	0.518	0.529	0.531	0.527	0.518	0.325	0.474	0.478	0.502	0.486	0.411	0.425	0.31	0.457	0.211	0.134	0.44	0.404	0.53	0.523	0.488	0.476	0.46	0.452	0.582	0.543	0.697	0.696	0.586	0.614	0.643	0.667	0.684	0.645	0.65	0.64	0.554	0.566
Claude Sonnet 4.5 Carlson-Image	0.535	0.379	0.287	0.309	0.438	0.447	0.366	0.383	0.419	0.426	0.441	0.426	0.436	0.445	0.444	0.434	0.202	0.352	0.375	0.412	0.395	0.265	0.314	0.269	0.392	0.186	-	0.377	0.281	0.459	0.448	0.433	0.431	0.407	0.391	0.583	0.548	0.638	0.64	0.519	0.547	0.567	0.595	0.624	0.609	0.608	0.626	0.58	0.597
Claude Sonnet 4.5 Carlson-Image (Repeats)	0.528	0.379	0.291	0.306	0.439	0.446	0.36	0.377	0.421	0.419	0.437	0.422	0.432	0.438	0.438	0.426	0.201	0.372	0.382	0.42	0.398	0.266	0.316	0.267	0.397	0.186	-	0.378	0.288	0.449	0.435	0.427	0.417	0.393	0.382	0.577	0.544	0.635	0.632	0.532	0.558	0.575	0.603	0.634	0.617	0.611	0.623	0.596	0.624
Claude Sonnet 4.5 Desc. Carlson-Image	0.607	0.423	0.307	0.34	0.491	0.491	0.397	0.408	0.46	0.46	0.482	0.473	0.5	0.497	0.471	0.464	0.244	0.406	0.412	0.471	0.46	0.299	0.326	0.261	0.419	0.158	-	0.376	0.304	0.485	0.484	0.473	0.47	0.416	0.422	0.622	0.588	0.705	0.689	0.571	0.581	0.629	0.673	0.701	0.652	0.71	0.71	0.592	0.608
Claude Sonnet 4.5 Desc. Carlson-Image (Repeats)	0.614	0.434	0.311	0.35	0.501	0.498	0.41	0.419	0.477	0.47	0.504	0.491	0.51	0.507	0.492	0.484	0.271	0.419	0.426	0.494	0.479	0.294	0.329	0.297	0.45	0.158	-	0.409	0.307	0.49	0.488	0.492	0.48	0.422	0.429	0.613	0.587	0.688	0.674	0.557	0.567	0.604	0.647	0.681	0.638	0.689	0.693	0.582	0.595
Llama-4 Carlson-Image	0.564	0.423	0.333	0.324	0.494	0.493	0.418	0.431	0.467	0.475	0.47	0.463	0.471	0.47	0.454	0.447	0.227	0.425	0.446	0.44	0.424	0.318	0.349	0.261	0.394	0.153	-	0.384	0.329	0.456	0.455	0.464	0.465	0.439	0.436	0.608	0.579	0.635	0.645	0.609	0.638	0.578	0.607	0.636	0.584	0.601	0.581	0.584	0.602
Llama-4 Carlson-Image (Repeats)	0.554	0.406	0.316	0.321	0.493	0.491	0.41	0.421	0.467	0.477	0.48	0.466	0.467	0.466	0.467	0.461	0.193	0.418	0.45	0.439	0.423	0.331	0.361	0.267	0.381	0.177	-	0.367	0.336	0.478	0.469	0.456	0.459	0.444	0.435	0.6	0.584	0.644	0.65	0.608	0.637	0.614	0.632	0.62	0.576	0.598	0.589	0.579	0.594
Llama-4 Desc. Carlson-Image	0.643	0.514	0.362	0.399	0.537	0.536	0.486	0.493	0.545	0.537	0.505	0.513	0.565	0.559	0.523	0.524	0.241	0.457	0.477	0.494	0.502	0.363	0.391	0.287	0.456	0.171	-	0.413	0.355	0.506	0.502	0.524	0.524	0.487	0.488	0.596	0.576	0.674	0.678	0.565	0.576	0.662	0.69	0.654	0.601	0.693	0.721	0.557	0.582
Llama-4 Desc. Carlson-Image (Repeats)	0.633	0.447	0.311	0.339	0.521	0.514	0.424	0.43	0.489	0.483	0.492	0.491	0.522	0.519	0.495	0.487	0.176	0.415	0.455	0.481	0.471	0.302	0.356	0.24	0.4	0.146	-	0.42	0.326	0.49	0.48	0.476	0.482	0.457	0.456	0.608	0.565	0.697	0.686	0.575	0.593	0.62	0.642	0.64	0.579	0.687	0.712	0.567	0.594
BERT (base-uncased)	-	0.178	0.179	0.212	0.181	0.188	0.2	0.194	0.226	0.22	0.138	0.162	0.17	0.17	0.173	0.193	0.254	0.256	0.217	0.133	0.176	0.153	0.128	0.133	0.242	-	-	-	0.128	-	-	0.185	0.18	-	-	-	-	-	-	-	-	-	-	-	-	-	-	-	-
GloVe	0.678	0.699	0.518	0.559	0.726	0.744	0.719	0.721	0.775	0.783	0.722	0.75	0.783	0.785	0.758	0.763	0.534	0.707	0.721	0.676	0.719	0.522	0.609	0.494	0.687	0.294	0.154	0.588	0.507	0.69	0.69	0.773	0.76	0.672	0.698	0.427	0.441	0.521	0.523	0.479	0.48	0.549	0.564	0.444	0.45	0.532	0.535	0.45	0.44
ALBERT (XXLarge v2)	-	-	-	-	-	-	-	-	-	-	-	-	-	-	-	-	-	-	-	-	-	-	-	-	-	-	-	-	-	-	-	-	-	-	-	-	-	-	-	-	-	-	-	-	-	-	-	-	-
Ada Embeddings	0.371	0.453	0.339	0.361	0.438	0.457	0.467	0.459	0.473	0.48	0.431	0.45	0.444	0.436	0.458	0.468	0.363	0.478	0.459	0.394	0.409	0.313	0.309	0.323	0.481	0.226	-	0.403	0.359	0.41	0.391	0.477	0.463	0.351	0.394	0.276	0.314	0.337	0.335	0.316	0.305	0.355	0.382	0.309	0.308	0.29	0.299	0.338	0.337
GPT-4-Vision THINGS	0.529	0.494	0.282	0.305	0.504	0.495	0.44	0.448	0.474	0.482	0.476	0.476	0.484	0.484	0.464	0.458	0.2	0.406	0.393	0.461	0.47	0.359	0.389	0.277	0.403	0.12	-	0.387	0.323	0.457	0.453	0.481	0.479	0.471	0.466	0.511	0.498	0.487	0.52	0.497	0.498	0.478	0.487	0.467	0.413	0.527	0.509	0.443	0.432
GPT-4-Vision THINGS (Repeats)	0.515	0.509	0.302	0.339	0.494	0.485	0.454	0.456	0.485	0.487	0.468	0.474	0.493	0.491	0.464	0.468	0.24	0.432	0.409	0.473	0.485	0.362	0.402	0.323	0.407	0.135	-	0.395	0.341	0.454	0.464	0.501	0.505	0.472	0.472	0.478	0.479	0.5	0.514	0.458	0.459	0.491	0.494	0.486	0.419	0.517	0.51	0.448	0.422
GPT-4-Vis. Desc. THINGS	0.613	0.511	0.362	0.382	0.559	0.563	0.506	0.506	0.506	0.523	0.534	0.531	0.526	0.528	0.513	0.508	0.276	0.458	0.439	0.525	0.523	0.425	0.446	0.3	0.439	0.168	-	0.433	0.38	0.527	0.53	0.53	0.527	0.524	0.505	0.516	0.508	0.626	0.636	0.526	0.547	0.581	0.606	0.57	0.516	0.584	0.571	0.468	0.488
GPT-4-Vis. Desc. THINGS (Repeats)	0.644	0.511	0.343	0.371	0.549	0.555	0.507	0.509	0.505	0.531	0.526	0.533	0.544	0.544	0.533	0.527	0.28	0.456	0.439	0.536	0.538	0.405	0.429	0.287	0.437	0.161	-	0.437	0.377	0.529	0.534	0.522	0.521	0.513	0.506	0.543	0.526	0.638	0.657	0.532	0.554	0.566	0.606	0.604	0.546	0.588	0.584	0.473	0.483
GPT-4o-mini THINGS	0.537	0.479	0.36	0.368	0.513	0.51	0.483	0.489	0.499	0.505	0.516	0.511	0.516	0.516	0.502	0.501	0.303	0.462	0.466	0.494	0.478	0.428	0.442	0.317	0.45	0.222	-	0.457	0.433	0.493	0.49	0.511	0.51	0.511	0.516	0.529	0.483	0.538	0.54	0.697	0.65	0.537	0.554	0.525	0.502	0.501	0.502	0.471	0.465
GPT-4o-mini THINGS (Repeats)	0.591	0.503	0.354	0.369	0.569	0.559	0.515	0.522	0.54	0.537	0.564	0.56	0.549	0.547	0.543	0.543	0.287	0.491	0.5	0.554	0.527	0.441	0.467	0.307	0.461	0.219	-	0.485	0.445	0.542	0.535	0.546	0.541	0.544	0.538	0.551	0.516	0.59	0.581	0.677	0.676	0.585	0.598	0.562	0.535	0.548	0.533	0.512	0.501
GPT-4o-mini Desc. THINGS	0.665	0.564	0.46	0.48	0.608	0.621	0.619	0.618	0.576	0.588	0.611	0.612	0.59	0.587	0.591	0.591	0.41	0.559	0.548	0.575	0.57	0.506	0.551	0.365	0.519	0.278	0.159	0.523	0.503	0.562	0.55	0.593	0.584	0.584	0.564	0.47	0.469	0.544	0.533	0.562	0.582	0.674	0.718	0.57	0.503	0.517	0.509	0.474	0.495
GPT-4o-mini Desc. THINGS (Repeats)	0.67	0.571	0.432	0.456	0.601	0.612	0.613	0.618	0.575	0.589	0.595	0.602	0.589	0.588	0.584	0.581	0.391	0.543	0.519	0.568	0.565	0.501	0.537	0.351	0.513	0.265	0.161	0.504	0.485	0.547	0.536	0.592	0.584	0.577	0.554	0.456	0.475	0.548	0.54	0.561	0.585	0.672	0.715	0.575	0.507	0.521	0.512	0.47	0.484
GPT-4o THINGS	0.606	0.542	0.373	0.421	0.571	0.563	0.541	0.537	0.527	0.536	0.553	0.549	0.538	0.538	0.532	0.523	0.322	0.492	0.453	0.566	0.549	0.444	0.471	0.356	0.473	0.219	-	0.46	0.435	0.526	0.525	0.542	0.538	0.536	0.513	0.522	0.529	0.571	0.587	0.53	0.564	0.598	0.618	0.628	0.555	0.576	0.595	0.498	0.52
GPT-4o THINGS (Repeats)	0.604	0.474	0.384	0.403	0.582	0.571	0.496	0.502	0.528	0.52	0.575	0.562	0.547	0.544	0.537	0.536	0.342	0.506	0.5	0.599	0.567	0.417	0.466	0.323	0.498	0.263	0.124	0.504	0.439	0.556	0.548	0.525	0.517	0.509	0.507	0.503	0.476	0.59	0.594	0.512	0.555	0.561	0.595	0.604	0.584	0.57	0.568	0.459	0.491
GPT-4o Desc. THINGS	0.653	0.554	0.367	0.401	0.58	0.582	0.543	0.544	0.558	0.561	0.558	0.566	0.574	0.574	0.557	0.556	0.339	0.517	0.504	0.552	0.56	0.402	0.474	0.33	0.507	0.214	-	0.47	0.396	0.532	0.53	0.566	0.552	0.523	0.525	0.478	0.49	0.572	0.571	0.498	0.53	0.568	0.605	0.56	0.519	0.553	0.551	0.469	0.473
GPT-4o Desc. THINGS (Repeats)	0.652	0.545	0.368	0.396	0.584	0.588	0.551	0.552	0.558	0.565	0.563	0.572	0.574	0.572	0.558	0.552	0.324	0.513	0.508	0.561	0.559	0.426	0.478	0.331	0.487	0.243	0.116	0.481	0.422	0.549	0.542	0.566	0.553	0.545	0.54	0.5	0.505	0.59	0.584	0.505	0.538	0.607	0.64	0.583	0.524	0.56	0.567	0.487	0.485
GPT-5.2 THINGS	0.53	0.469	0.341	0.343	0.495	0.485	0.441	0.457	0.471	0.454	0.489	0.483	0.467	0.467	0.467	0.466	0.235	0.442	0.43	0.5	0.472	0.382	0.43	0.315	0.394	0.201	0.134	0.455	0.428	0.449	0.439	0.462	0.454	0.465	0.469	0.419	0.364	0.45	0.437	0.468	0.494	0.43	0.434	0.418	0.415	0.404	0.407	0.435	0.456
GPT-5.2 THINGS (Repeats)	0.562	0.489	0.376	0.381	0.529	0.522	0.48	0.487	0.513	0.5	0.526	0.526	0.52	0.518	0.526	0.522	0.27	0.483	0.487	0.545	0.507	0.389	0.456	0.329	0.447	0.22	0.12	0.482	0.451	0.494	0.485	0.493	0.496	0.485	0.488	0.411	0.406	0.462	0.462	0.493	0.498	0.433	0.443	0.456	0.442	0.405	0.407	0.463	0.449
GPT-5.2 Desc. THINGS	0.603	0.536	0.391	0.416	0.583	0.58	0.539	0.546	0.54	0.536	0.558	0.563	0.55	0.545	0.543	0.539	0.306	0.53	0.493	0.56	0.544	0.439	0.487	0.341	0.494	0.248	0.155	0.497	0.464	0.52	0.512	0.536	0.531	0.513	0.52	0.496	0.511	0.539	0.541	0.545	0.572	0.563	0.589	0.561	0.523	0.553	0.556	0.49	0.505
GPT-5.2 Desc. THINGS (Repeats)	0.632	0.566	0.401	0.429	0.602	0.603	0.568	0.578	0.563	0.554	0.578	0.586	0.57	0.566	0.561	0.553	0.318	0.545	0.513	0.573	0.556	0.448	0.5	0.345	0.495	0.235	0.132	0.498	0.456	0.532	0.523	0.559	0.557	0.53	0.529	0.508	0.504	0.546	0.552	0.544	0.571	0.566	0.589	0.565	0.518	0.552	0.555	0.511	0.52
GPT-5-mini THINGS	0.69	0.544	0.401	0.423	0.652	0.642	0.545	0.555	0.588	0.586	0.621	0.618	0.625	0.625	0.617	0.605	0.298	0.538	0.556	0.635	0.61	0.474	0.512	0.362	0.498	0.264	0.124	0.538	0.484	0.628	0.613	0.602	0.592	0.596	0.595	0.58	0.54	0.638	0.638	0.572	0.604	0.611	0.64	0.605	0.565	0.589	0.597	0.515	0.544
GPT-5-mini THINGS (Repeats)	0.696	0.545	0.391	0.414	0.649	0.639	0.545	0.555	0.591	0.588	0.613	0.613	0.62	0.623	0.614	0.603	0.288	0.54	0.552	0.633	0.617	0.459	0.5	0.351	0.494	0.241	0.122	0.539	0.463	0.62	0.609	0.596	0.589	0.599	0.593	0.577	0.545	0.633	0.638	0.559	0.599	0.615	0.642	0.598	0.561	0.599	0.601	0.521	0.539
GPT-5-mini Desc. THINGS	0.61	0.504	0.403	0.425	0.586	0.581	0.525	0.528	0.52	0.52	0.548	0.547	0.544	0.543	0.534	0.528	0.314	0.5	0.475	0.562	0.531	0.446	0.445	0.314	0.477	0.201	0.122	0.493	0.452	0.537	0.526	0.531	0.524	0.504	0.495	0.536	0.515	0.577	0.566	0.549	0.59	0.585	0.606	0.612	0.56	0.551	0.562	0.498	0.515
GPT-5-mini Desc. THINGS (Repeats)	0.594	0.507	0.39	0.421	0.569	0.566	0.523	0.53	0.516	0.514	0.529	0.532	0.536	0.536	0.518	0.513	0.311	0.485	0.461	0.541	0.516	0.446	0.439	0.309	0.46	0.195	0.123	0.481	0.448	0.517	0.509	0.522	0.521	0.501	0.487	0.544	0.526	0.577	0.564	0.549	0.579	0.583	0.608	0.612	0.558	0.553	0.564	0.475	0.488
Gemini-2.5-Flash-Lite THINGS	0.639	0.509	0.394	0.417	0.594	0.581	0.508	0.515	0.543	0.54	0.59	0.585	0.566	0.566	0.583	0.579	0.332	0.518	0.519	0.606	0.584	0.428	0.485	0.344	0.494	0.248	-	0.509	0.45	0.568	0.557	0.548	0.536	0.546	0.537	0.528	0.477	0.602	0.602	0.546	0.571	0.609	0.63	0.591	0.567	0.574	0.578	0.485	0.509
Gemini-2.5-Flash-Lite THINGS (Repeats)	0.626	0.507	0.401	0.423	0.594	0.585	0.509	0.512	0.547	0.544	0.586	0.583	0.576	0.572	0.592	0.584	0.323	0.516	0.519	0.598	0.577	0.434	0.484	0.336	0.458	0.243	-	0.516	0.458	0.579	0.567	0.559	0.552	0.561	0.546	0.531	0.488	0.592	0.588	0.529	0.556	0.571	0.601	0.573	0.543	0.572	0.565	0.479	0.487
Gemini-2.5-Flash-Lite Desc. THINGS	0.588	0.434	0.371	0.377	0.535	0.536	0.46	0.463	0.475	0.475	0.538	0.525	0.499	0.494	0.514	0.503	0.284	0.443	0.442	0.524	0.493	0.398	0.432	0.274	0.423	0.227	-	0.48	0.424	0.518	0.5	0.487	0.474	0.479	0.465	0.523	0.47	0.604	0.596	0.567	0.586	0.547	0.58	0.584	0.548	0.547	0.525	0.504	0.508
Gemini-2.5-Flash-Lite Desc. THINGS (Repeats)	0.618	0.478	0.351	0.361	0.559	0.555	0.46	0.468	0.488	0.488	0.544	0.533	0.514	0.515	0.53	0.522	0.258	0.468	0.456	0.539	0.515	0.389	0.411	0.277	0.434	0.216	-	0.46	0.412	0.527	0.515	0.509	0.499	0.488	0.486	0.539	0.509	0.615	0.605	0.558	0.576	0.543	0.565	0.587	0.541	0.567	0.57	0.521	0.514
Claude Sonnet 4.5 THINGS	0.621	0.494	0.377	0.395	0.606	0.597	0.517	0.528	0.561	0.551	0.577	0.571	0.569	0.575	0.585	0.579	0.31	0.516	0.511	0.592	0.577	0.396	0.464	0.343	0.498	0.178	-	0.46	0.408	0.566	0.553	0.564	0.554	0.51	0.509	0.503	0.482	0.572	0.567	0.52	0.538	0.545	0.564	0.563	0.538	0.55	0.556	0.475	0.5
Claude Sonnet 4.5 THINGS (Repeats)	0.607	0.494	0.372	0.393	0.572	0.566	0.502	0.509	0.543	0.534	0.542	0.538	0.537	0.543	0.558	0.55	0.302	0.499	0.49	0.559	0.541	0.385	0.46	0.337	0.489	0.185	-	0.465	0.419	0.53	0.524	0.544	0.53	0.499	0.498	0.474	0.471	0.551	0.534	0.503	0.52	0.533	0.557	0.54	0.511	0.523	0.535	0.466	0.483
Claude Sonnet 4.5 Desc. THINGS	0.645	0.516	0.368	0.388	0.576	0.576	0.524	0.535	0.537	0.528	0.558	0.557	0.561	0.559	0.567	0.561	0.299	0.5	0.502	0.581	0.562	0.412	0.443	0.312	0.474	0.208	-	0.463	0.416	0.554	0.553	0.544	0.532	0.525	0.521	0.53	0.502	0.594	0.589	0.547	0.58	0.6	0.625	0.583	0.564	0.55	0.548	0.508	0.496
Claude Sonnet 4.5 Desc. THINGS (Repeats)	0.655	0.524	0.388	0.398	0.601	0.597	0.532	0.544	0.545	0.53	0.582	0.576	0.577	0.576	0.582	0.573	0.311	0.517	0.525	0.607	0.579	0.422	0.47	0.341	0.5	0.223	-	0.498	0.435	0.571	0.565	0.555	0.539	0.524	0.526	0.523	0.493	0.59	0.582	0.529	0.574	0.573	0.604	0.575	0.565	0.554	0.555	0.507	0.508
Llama-4 THINGS	0.567	0.48	0.283	0.313	0.517	0.514	0.44	0.445	0.482	0.479	0.503	0.507	0.491	0.489	0.487	0.478	0.198	0.417	0.436	0.509	0.49	0.343	0.414	0.252	0.406	0.179	-	0.412	0.366	0.496	0.491	0.49	0.489	0.492	0.491	0.491	0.475	0.507	0.529	0.519	0.533	0.516	0.55	0.508	0.459	0.521	0.513	0.491	0.509
Llama-4 THINGS (Repeats)	0.591	0.499	0.315	0.338	0.538	0.533	0.472	0.475	0.503	0.506	0.538	0.537	0.525	0.522	0.522	0.511	0.239	0.445	0.456	0.534	0.518	0.375	0.426	0.28	0.433	0.158	-	0.441	0.395	0.519	0.508	0.526	0.526	0.521	0.515	0.491	0.481	0.509	0.537	0.55	0.544	0.525	0.554	0.516	0.463	0.512	0.519	0.486	0.495
Llama-4 Desc. THINGS	0.646	0.536	0.313	0.337	0.552	0.563	0.494	0.506	0.523	0.527	0.525	0.537	0.567	0.571	0.562	0.557	0.255	0.483	0.474	0.516	0.523	0.353	0.422	0.253	0.469	0.146	-	0.44	0.387	0.507	0.508	0.547	0.541	0.511	0.518	0.526	0.483	0.581	0.574	0.545	0.546	0.544	0.561	0.533	0.511	0.544	0.533	0.514	0.508
Llama-4 Desc. THINGS (Repeats)	0.658	0.499	0.335	0.338	0.544	0.552	0.49	0.509	0.515	0.52	0.516	0.531	0.552	0.554	0.542	0.532	0.225	0.474	0.47	0.518	0.514	0.353	0.395	0.251	0.459	0.16	-	0.454	0.375	0.497	0.496	0.545	0.538	0.488	0.498	0.485	0.458	0.576	0.579	0.49	0.503	0.513	0.532	0.521	0.498	0.516	0.501	0.483	0.481
Alex-Net-ecoset THINGS	0.564	0.573	0.435	0.452	0.547	0.552	0.56	0.566	0.514	0.533	0.572	0.572	0.553	0.55	0.548	0.544	0.337	0.499	0.482	0.544	0.526	0.456	0.502	0.37	0.479	0.237	0.155	0.496	0.483	0.538	0.524	0.558	0.553	0.53	0.523	0.437	0.409	0.5	0.488	0.473	0.521	0.495	0.501	0.486	0.478	0.464	0.464	0.463	0.447
Alex-Net-LSVRC2012 THINGS	0.428	0.513	0.356	0.396	0.486	0.475	0.465	0.466	0.428	0.442	0.506	0.493	0.468	0.459	0.466	0.461	0.288	0.412	0.377	0.482	0.438	0.451	0.437	0.324	0.423	0.231	0.145	0.439	0.466	0.465	0.457	0.478	0.466	0.448	0.445	0.423	0.4	0.435	0.416	0.454	0.511	0.455	0.45	0.47	0.464	0.404	0.41	0.402	0.387
Alex-Net-ecoset Carlson-Image	0.407	0.486	0.366	0.399	0.434	0.438	0.438	0.433	0.408	0.424	0.472	0.457	0.44	0.435	0.446	0.444	0.316	0.414	0.373	0.448	0.416	0.411	0.408	0.303	0.377	0.185	0.147	0.396	0.433	0.424	0.41	0.443	0.433	0.435	0.428	0.411	0.389	0.383	0.38	0.432	0.467	0.464	0.464	0.47	0.449	0.4	0.429	0.409	0.374
Alex-Net-LSVRC2012 Carlson-Image	0.372	0.455	0.296	0.33	0.393	0.389	0.373	0.378	0.368	0.369	0.409	0.391	0.376	0.375	0.384	0.378	0.23	0.341	0.31	0.408	0.368	0.378	0.321	0.265	0.348	0.165	-	0.367	0.4	0.374	0.355	0.375	0.368	0.38	0.367	0.43	0.42	0.392	0.374	0.44	0.486	0.466	0.463	0.494	0.47	0.39	0.43	0.386	0.367
[truncated: 58 more columns]
