# Supplementary material for: A flexible behavioral method for measuring human and artificial intelligence alignment using representational similarity analysis
Source: iScience. 2026 Jun 23;29(7):116400. doi: 10.1016/j.isci.2026.116400 (PMC13320333; doi:10.1016/j.isci.2026.116400)
Supplement: Table S4. Representational alignment (measured by Pearson correlation between DSMs) across models for the set of 67 object words [file mmc5.xls]

## Sheet: TableS4
Supplemental Table 4 Representational alignment (measured by Pearson correlation between DSMs) across models for the set of 67 object words from Carlson et al., (2014), averaged at the group level where appropriate. Distance metrics were re-oriented to facilitate comparisons. Tests that did not survive Bonferonni correction are removed (-).
	Human (Word Rating)	GPT-3.5	GPT-3.5 (Repeats)	GPT-4	GPT-4 (Repeats)	GPT-4o-mini	GPT-4o-mini (Repeats)	GPT-4o	GPT-4o (Repeats)	GPT-5.2	GPT-5.2 (Repeats)	GPT-5-mini	GPT-5-mini (Repeats)	GPT-5-nano	GPT-5-nano (Repeats)	Gemma-7b	Gemma-2-9b	Gemma-3-12b	Gemini-2.5-Flash-Lite	Gemini-2.5-Flash-Lite (Repeats)	Phi-3-Medium-14b	Phi-4-14b	Mistral-7b	Solar-10.7b	Llama2-7b	Llama2-uncensored-7b	Llama3-8b	Llama3.1-8b	Claude Haiku 4.5	Claude Haiku 4.5 (Repeats)	Claude Sonnet 4.5	Claude Sonnet 4.5 (Repeats)	Llama-4	Llama-4 (Repeats)	GPT-4-Vision Carlson-Image	GPT-4-Vision Carlson-Image (Repeats)	GPT-4-Vis. Desc. Carlson-Image	GPT-4-Vis. Desc. Carlson-Image (Repeats)	GPT-4o-mini Carlson-Image	GPT-4o-mini Carlson-Image (Repeats)	GPT-4o-mini Desc. Carlson-Image	GPT-4o-mini Desc. Carlson-Image (Repeats)	GPT-4o Carlson-Image	GPT-4o Carlson-Image (Repeats)	GPT-4o Desc. Carlson-Image	GPT-4o Desc. Carlson-Image (Repeats)	GPT-5.2 Carlson-Image	GPT-5.2 Carlson-Image (Repeats)	GPT-5.2 Desc. Carlson-Image
Human (Word Rating)	1	0.525704	0.554367	0.722158	0.716249	0.724026	0.716365	0.708467	0.736009	0.769675	0.795238	0.829815	0.830597	0.821594	0.825039	0.524754	0.613737	0.616254	0.651668	0.689169	0.597064	0.67603	0.468621	0.509059	0.249319	0.205069	0.56483	0.541528	0.726272	0.728034	0.835797	0.831281	0.787322	0.796383	0.367528	0.395976	0.564584	0.579203	0.501926	0.545145	0.572435	0.586284	0.529061	0.499598	0.551405	0.566549	0.510785	0.5426	0.560218
GPT-3.5	0.525704	1	0.921221	0.638273	0.630924	0.723493	0.699243	0.658816	0.60306	0.664224	0.658158	0.607287	0.609682	0.642287	0.639655	0.725937	0.750044	0.713405	0.686315	0.666518	0.74841	0.72386	0.683163	0.619007	0.425487	0.324673	0.72497	0.753753	0.598703	0.591543	0.593497	0.611809	0.607654	0.604761	0.273646	0.297902	0.402261	0.38999	0.419071	0.436008	0.476138	0.467359	0.371124	0.376718	0.369622	0.367101	0.363241	0.348889	0.359046
GPT-3.5 (Repeats)	0.554367	0.921221	1	0.703891	0.697981	0.782956	0.773936	0.723517	0.664397	0.710455	0.707769	0.669868	0.671777	0.684956	0.688719	0.690787	0.806591	0.754183	0.75234	0.732597	0.767994	0.762632	0.73313	0.711678	0.375216	0.291907	0.750281	0.786021	0.634454	0.633071	0.633015	0.653203	0.614542	0.628607	0.296754	0.328735	0.432303	0.420595	0.448764	0.462909	0.484827	0.483954	0.394911	0.390848	0.400403	0.407131	0.367064	0.354305	0.383266
GPT-4	0.722158	0.638273	0.703891	1	0.986468	0.887158	0.894497	0.911262	0.920536	0.92956	0.930917	0.91375	0.913447	0.869068	0.867771	0.580575	0.794194	0.784233	0.883436	0.880289	0.711432	0.85527	0.630043	0.728351	0.279773	0.2084	0.712075	0.70783	0.843857	0.843395	0.87796	0.878769	0.770494	0.806904	0.404442	0.453254	0.61898	0.60305	0.542896	0.582975	0.564947	0.575277	0.507342	0.504108	0.555705	0.530403	0.510825	0.524973	0.534814
GPT-4 (Repeats)	0.716249	0.630924	0.697981	0.986468	1	0.87974	0.891635	0.910612	0.924228	0.925601	0.925194	0.907226	0.906345	0.857876	0.856903	0.576201	0.779185	0.769401	0.87732	0.871317	0.701847	0.846509	0.618404	0.731005	0.277165	0.199261	0.701903	0.701173	0.834795	0.83619	0.875924	0.875218	0.759554	0.79609	0.403664	0.449023	0.613588	0.601999	0.535814	0.573537	0.556551	0.568127	0.504516	0.502141	0.548844	0.52426	0.507168	0.521006	0.527651
GPT-4o-mini	0.724026	0.723493	0.782956	0.887158	0.87974	1	0.980969	0.885187	0.858482	0.89094	0.893819	0.87376	0.873074	0.861157	0.8595	0.689965	0.841123	0.841354	0.9007	0.898677	0.791435	0.889591	0.737671	0.776124	0.34088	0.271707	0.766787	0.788148	0.799112	0.798497	0.82296	0.833148	0.763388	0.794642	0.364546	0.397386	0.551356	0.532812	0.529239	0.553138	0.559763	0.557882	0.469541	0.471068	0.490242	0.478017	0.454322	0.455496	0.477468
GPT-4o-mini (Repeats)	0.716365	0.699243	0.773936	0.894497	0.891635	0.980969	1	0.900725	0.876039	0.891205	0.895753	0.876883	0.876905	0.856	0.856573	0.658754	0.835865	0.828232	0.897874	0.893954	0.775651	0.873155	0.727699	0.782342	0.328649	0.257011	0.762881	0.780308	0.79361	0.796744	0.824202	0.835481	0.751031	0.786859	0.372525	0.404948	0.561458	0.537803	0.535787	0.556432	0.555615	0.555089	0.471368	0.471775	0.494292	0.478623	0.457438	0.461768	0.477228
GPT-4o	0.708467	0.658816	0.723517	0.911262	0.910612	0.885187	0.900725	1	0.959291	0.905048	0.904968	0.893586	0.891783	0.861279	0.864274	0.612025	0.791034	0.781912	0.874909	0.864743	0.723894	0.857149	0.665748	0.756454	0.31012	0.215457	0.735874	0.725965	0.816858	0.823332	0.860635	0.869439	0.754508	0.785527	0.403046	0.447361	0.579749	0.560335	0.542794	0.568696	0.558362	0.566999	0.480153	0.489917	0.535672	0.517544	0.486679	0.488237	0.50713
GPT-4o (Repeats)	0.736009	0.60306	0.664397	0.920536	0.924228	0.858482	0.876039	0.959291	1	0.922711	0.921305	0.914703	0.911454	0.867902	0.872382	0.557649	0.740401	0.737503	0.842886	0.838883	0.673317	0.820908	0.599457	0.714067	0.284829	0.186981	0.688944	0.669137	0.840123	0.847561	0.895185	0.893506	0.773889	0.802886	0.421487	0.467346	0.615431	0.602919	0.552073	0.581813	0.557788	0.575338	0.521223	0.514666	0.571943	0.547698	0.524448	0.538186	0.536074
GPT-5.2	0.769675	0.664224	0.710455	0.92956	0.925601	0.89094	0.891205	0.905048	0.922711	1	0.988451	0.931917	0.928996	0.903288	0.902849	0.629237	0.776468	0.802103	0.875031	0.871044	0.735414	0.864433	0.629608	0.718661	0.317697	0.221928	0.745137	0.73857	0.889444	0.889766	0.919285	0.91718	0.822619	0.844839	0.418564	0.465743	0.626996	0.61366	0.568619	0.610981	0.577774	0.590042	0.548994	0.539645	0.572614	0.554556	0.537453	0.55513	0.555385
GPT-5.2 (Repeats)	0.795238	0.658158	0.707769	0.930917	0.925194	0.893819	0.895753	0.904968	0.921305	0.988451	1	0.941991	0.940232	0.916592	0.917245	0.622756	0.776538	0.796325	0.871393	0.874674	0.73217	0.857996	0.622838	0.709163	0.314858	0.225454	0.738543	0.729319	0.887403	0.890011	0.928912	0.927494	0.834565	0.85807	0.419413	0.466127	0.636948	0.623741	0.570624	0.61418	0.590851	0.603564	0.555165	0.545509	0.578972	0.565203	0.541602	0.560612	0.566706
GPT-5-mini	0.829815	0.607287	0.669868	0.91375	0.907226	0.87376	0.876883	0.893586	0.914703	0.931917	0.941991	1	0.996792	0.94105	0.946258	0.571855	0.759192	0.752388	0.841577	0.85597	0.706527	0.836253	0.616192	0.70217	0.278273	0.200903	0.693899	0.683057	0.874621	0.880311	0.940276	0.937528	0.842966	0.871344	0.409005	0.453731	0.631108	0.61917	0.559776	0.603782	0.576491	0.58965	0.545208	0.542808	0.588021	0.57315	0.539161	0.564422	0.566185
GPT-5-mini (Repeats)	0.830597	0.609682	0.671777	0.913447	0.906345	0.873074	0.876905	0.891783	0.911454	0.928996	0.940232	0.996792	1	0.940419	0.945749	0.57044	0.758948	0.753039	0.840407	0.856755	0.707108	0.835843	0.617799	0.696817	0.277759	0.200027	0.692586	0.683262	0.871001	0.878475	0.938176	0.936052	0.844359	0.872615	0.412567	0.454918	0.632498	0.620702	0.564058	0.607296	0.580882	0.594167	0.545378	0.544215	0.591006	0.578602	0.540783	0.566257	0.568745
GPT-5-nano	0.821594	0.642287	0.684956	0.869068	0.857876	0.861157	0.856	0.861279	0.867902	0.903288	0.916592	0.94105	0.940419	1	0.990793	0.622954	0.766942	0.775783	0.828955	0.841056	0.716392	0.831561	0.62877	0.676641	0.31494	0.230799	0.720573	0.722271	0.852877	0.855985	0.912097	0.914527	0.841012	0.86056	0.390771	0.437431	0.598101	0.595191	0.530606	0.585375	0.596024	0.597673	0.526832	0.535495	0.555781	0.548321	0.514656	0.534369	0.560298
GPT-5-nano (Repeats)	0.825039	0.639655	0.688719	0.867771	0.856903	0.8595	0.856573	0.864274	0.872382	0.902849	0.917245	0.946258	0.945749	0.990793	1	0.619591	0.768403	0.773362	0.82433	0.837774	0.718803	0.829282	0.622637	0.68087	0.313965	0.229127	0.715732	0.717803	0.854808	0.85911	0.915094	0.917749	0.845651	0.865407	0.390293	0.435641	0.600682	0.596255	0.530808	0.582274	0.589897	0.593344	0.527397	0.533158	0.560307	0.548825	0.515388	0.535141	0.559498
Gemma-7b	0.524754	0.725937	0.690787	0.580575	0.576201	0.689965	0.658754	0.612025	0.557649	0.629237	0.622756	0.571855	0.57044	0.622954	0.619591	1	0.689929	0.71098	0.669224	0.668073	0.687388	0.694942	0.618534	0.550658	0.394409	0.3053	0.648011	0.668382	0.556957	0.557115	0.573047	0.588218	0.581275	0.583905	0.235557	0.244133	0.31934	0.304571	0.364399	0.383232	0.437311	0.425818	0.334558	0.355391	0.326103	0.308967	0.312309	0.311303	0.311657
Gemma-2-9b	0.613737	0.750044	0.806591	0.794194	0.779185	0.841123	0.835865	0.791034	0.740401	0.776468	0.776538	0.759192	0.758948	0.766942	0.768403	0.689929	1	0.85734	0.845759	0.836308	0.765587	0.823614	0.764249	0.727574	0.332747	0.277837	0.787757	0.81478	0.728906	0.724401	0.724378	0.738446	0.678135	0.709284	0.329479	0.363282	0.478356	0.460215	0.448393	0.478616	0.510251	0.50486	0.405473	0.413072	0.439307	0.426507	0.405366	0.406013	0.420981
Gemma-3-12b	0.616254	0.713405	0.754183	0.784233	0.769401	0.841354	0.828232	0.781912	0.737503	0.802103	0.796325	0.752388	0.753039	0.775783	0.773362	0.71098	0.85734	1	0.851097	0.842821	0.758489	0.827446	0.744064	0.703934	0.343033	0.28117	0.758379	0.795774	0.745331	0.737747	0.725169	0.739433	0.693696	0.717176	0.330255	0.359552	0.482948	0.476379	0.462016	0.495029	0.529749	0.516762	0.430495	0.44342	0.447302	0.4369	0.420016	0.408918	0.434199
Gemini-2.5-Flash-Lite	0.651668	0.686315	0.75234	0.883436	0.87732	0.9007	0.897874	0.874909	0.842886	0.875031	0.871393	0.841577	0.840407	0.828955	0.82433	0.669224	0.845759	0.851097	1	0.9671	0.749717	0.865653	0.754854	0.76787	0.304023	0.241906	0.772169	0.77317	0.779006	0.783714	0.798788	0.808863	0.713005	0.746141	0.356122	0.399553	0.537666	0.513988	0.509557	0.538696	0.516876	0.515407	0.4593	0.459108	0.478522	0.464488	0.446017	0.445331	0.476247
Gemini-2.5-Flash-Lite (Repeats)	0.689169	0.666518	0.732597	0.880289	0.871317	0.898677	0.893954	0.864743	0.838883	0.871044	0.874674	0.85597	0.856755	0.841056	0.837774	0.668073	0.836308	0.842821	0.9671	1	0.738656	0.869371	0.723651	0.730303	0.304582	0.237941	0.736555	0.737111	0.792664	0.80055	0.813497	0.823372	0.743507	0.780707	0.346655	0.388309	0.527327	0.507003	0.491016	0.524845	0.517924	0.516722	0.455662	0.449359	0.481647	0.473225	0.448448	0.453112	0.47911
Phi-3-Medium-14b	0.597064	0.74841	0.767994	0.711432	0.701847	0.791435	0.775651	0.723894	0.673317	0.735414	0.73217	0.706527	0.707108	0.716392	0.718803	0.687388	0.765587	0.758489	0.749717	0.738656	1	0.803935	0.681818	0.67217	0.428049	0.302832	0.771287	0.794254	0.683654	0.676746	0.674951	0.698924	0.699515	0.701742	0.307189	0.325751	0.439574	0.426273	0.463958	0.477713	0.523353	0.520302	0.406554	0.416589	0.418251	0.403825	0.348729	0.353014	0.386527
Phi-4-14b	0.67603	0.72386	0.762632	0.85527	0.846509	0.889591	0.873155	0.857149	0.820908	0.864433	0.857996	0.836253	0.835843	0.831561	0.829282	0.694942	0.823614	0.827446	0.865653	0.869371	0.803935	1	0.73607	0.755943	0.376371	0.299023	0.758716	0.792126	0.786372	0.782684	0.790701	0.806097	0.758875	0.786882	0.343788	0.384539	0.509954	0.490496	0.488081	0.516221	0.525588	0.52129	0.422328	0.432082	0.473654	0.454821	0.42923	0.431056	0.447528
Mistral-7b	0.468621	0.683163	0.73313	0.630043	0.618404	0.737671	0.727699	0.665748	0.599457	0.629608	0.622838	0.616192	0.617799	0.62877	0.622637	0.618534	0.764249	0.744064	0.754854	0.723651	0.681818	0.73607	1	0.701594	0.281091	0.261823	0.705357	0.781889	0.569967	0.571405	0.559753	0.578041	0.521379	0.554882	0.252616	0.291197	0.368233	0.330897	0.37149	0.3931	0.393637	0.382447	0.303733	0.311411	0.33219	0.328713	0.280368	0.28129	0.303711
Solar-10.7b	0.509059	0.619007	0.711678	0.728351	0.731005	0.776124	0.782342	0.756454	0.714067	0.718661	0.709163	0.70217	0.696817	0.676641	0.68087	0.550658	0.727574	0.703934	0.76787	0.730303	0.67217	0.755943	0.701594	1	0.233209	0.210443	0.68043	0.695323	0.622334	0.62089	0.650335	0.660366	0.536932	0.57549	0.301688	0.327056	0.407132	0.393432	0.441304	0.447585	0.4111	0.40558	0.354554	0.375197	0.366474	0.352914	0.366998	0.341206	0.368612
Llama2-7b	0.249319	0.425487	0.375216	0.279773	0.277165	0.34088	0.328649	0.31012	0.284829	0.317697	0.314858	0.278273	0.277759	0.31494	0.313965	0.394409	0.332747	0.343033	0.304023	0.304582	0.428049	0.376371	0.281091	0.233209	1	0.28342	0.352789	0.370428	0.315967	0.30778	0.285899	0.299703	0.340356	0.326061	0.119237	0.127333	0.151635	0.146658	0.177467	0.196633	0.234601	0.245008	0.143866	0.18271	0.13327	0.126811	0.13611	0.135747	0.140186
Llama2-uncensored-7b	0.205069	0.324673	0.291907	0.2084	0.199261	0.271707	0.257011	0.215457	0.186981	0.221928	0.225454	0.200903	0.200027	0.230799	0.229127	0.3053	0.277837	0.28117	0.241906	0.237941	0.302832	0.299023	0.261823	0.210443	0.28342	1	0.274515	0.303097	0.196382	0.190843	0.191696	0.201295	0.219987	0.220433	-	-	0.11611	0.107997	0.122162	0.133876	0.165908	0.153823	-	0.0932878	-	-	0.134922	0.126585	0.102602
Llama3-8b	0.56483	0.72497	0.750281	0.712075	0.701903	0.766787	0.762881	0.735874	0.688944	0.745137	0.738543	0.693899	0.692586	0.720573	0.715732	0.648011	0.787757	0.758379	0.772169	0.736555	0.771287	0.758716	0.705357	0.68043	0.352789	0.274515	1	0.890171	0.660643	0.660356	0.67711	0.692279	0.650818	0.656285	0.298422	0.338243	0.439226	0.421644	0.44466	0.481627	0.483896	0.479676	0.399064	0.401866	0.391398	0.393986	0.371236	0.374772	0.402564
Llama3.1-8b	0.541528	0.753753	0.786021	0.70783	0.701173	0.788148	0.780308	0.725965	0.669137	0.73857	0.729319	0.683057	0.683262	0.722271	0.717803	0.668382	0.81478	0.795774	0.77317	0.737111	0.794254	0.792126	0.781889	0.695323	0.370428	0.303097	0.890171	1	0.65596	0.649994	0.651297	0.672727	0.63709	0.647263	0.291225	0.325786	0.417207	0.403412	0.431752	0.46367	0.483615	0.470541	0.373632	0.379226	0.365176	0.363429	0.336097	0.33206	0.371569
Claude Haiku 4.5	0.726272	0.598703	0.634454	0.843857	0.834795	0.799112	0.79361	0.816858	0.840123	0.889444	0.887403	0.874621	0.871001	0.852877	0.854808	0.556957	0.728906	0.745331	0.779006	0.792664	0.683654	0.786372	0.569967	0.622334	0.315967	0.196382	0.660643	0.65596	1	0.966742	0.883256	0.881176	0.828697	0.837623	0.379757	0.431252	0.593447	0.579196	0.503451	0.549545	0.531856	0.553156	0.51386	0.513808	0.547437	0.538731	0.498782	0.514837	0.540922
Claude Haiku 4.5 (Repeats)	0.728034	0.591543	0.633071	0.843395	0.83619	0.798497	0.796744	0.823332	0.847561	0.889766	0.890011	0.880311	0.878475	0.855985	0.85911	0.557115	0.724401	0.737747	0.783714	0.80055	0.676746	0.782684	0.571405	0.62089	0.30778	0.190843	0.660356	0.649994	0.966742	1	0.888739	0.88916	0.823083	0.83622	0.380886	0.439147	0.596118	0.580763	0.504781	0.549433	0.531562	0.553797	0.521802	0.520366	0.552992	0.541358	0.504073	0.523707	0.544369
Claude Sonnet 4.5	0.835797	0.593497	0.633015	0.87796	0.875924	0.82296	0.824202	0.860635	0.895185	0.919285	0.928912	0.940276	0.938176	0.912097	0.915094	0.573047	0.724378	0.725169	0.798788	0.813497	0.674951	0.790701	0.559753	0.650335	0.285899	0.191696	0.67711	0.651297	0.883256	0.888739	1	0.982432	0.856056	0.871609	0.418005	0.468357	0.63348	0.629934	0.559664	0.604762	0.583444	0.604737	0.572666	0.560603	0.592217	0.583512	0.554494	0.577156	0.588479
Claude Sonnet 4.5 (Repeats)	0.831281	0.611809	0.653203	0.878769	0.875218	0.833148	0.835481	0.869439	0.893506	0.91718	0.927494	0.937528	0.936052	0.914527	0.917749	0.588218	0.738446	0.739433	0.808863	0.823372	0.698924	0.806097	0.578041	0.660366	0.299703	0.201295	0.692279	0.672727	0.881176	0.88916	0.982432	1	0.855443	0.872179	0.418453	0.46612	0.625918	0.622344	0.561433	0.602536	0.592233	0.611203	0.569943	0.557182	0.590509	0.582564	0.542597	0.563452	0.583253
Llama-4	0.787322	0.607654	0.614542	0.770494	0.759554	0.763388	0.751031	0.754508	0.773889	0.822619	0.834565	0.842966	0.844359	0.841012	0.845651	0.581275	0.678135	0.693696	0.713005	0.743507	0.699515	0.758875	0.521379	0.536932	0.340356	0.219987	0.650818	0.63709	0.828697	0.823083	0.856056	0.855443	1	0.958622	0.362604	0.397995	0.56114	0.554071	0.495039	0.543687	0.557182	0.578139	0.517938	0.50161	0.538987	0.536498	0.48981	0.514266	0.53076
Llama-4 (Repeats)	0.796383	0.604761	0.628607	0.806904	0.79609	0.794642	0.786859	0.785527	0.802886	0.844839	0.85807	0.871344	0.872615	0.86056	0.865407	0.583905	0.709284	0.717176	0.746141	0.780707	0.701742	0.786882	0.554882	0.57549	0.326061	0.220433	0.656285	0.647263	0.837623	0.83622	0.871609	0.872179	0.958622	1	0.371265	0.406264	0.571991	0.561814	0.506295	0.551343	0.561085	0.579718	0.510703	0.498476	0.549212	0.538373	0.49158	0.516457	0.524454
GPT-4-Vision Carlson-Image	0.367528	0.273646	0.296754	0.404442	0.403664	0.364546	0.372525	0.403046	0.421487	0.418564	0.419413	0.409005	0.412567	0.390771	0.390293	0.235557	0.329479	0.330255	0.356122	0.346655	0.307189	0.343788	0.252616	0.301688	0.119237	-	0.298422	0.291225	0.379757	0.380886	0.418005	0.418453	0.362604	0.371265	1	0.917685	0.699998	0.700128	0.685656	0.664273	0.605382	0.61175	0.579031	0.534341	0.636919	0.581398	0.642891	0.609699	0.623435
GPT-4-Vision Carlson-Image (Repeats)	0.395976	0.297902	0.328735	0.453254	0.449023	0.397386	0.404948	0.447361	0.467346	0.465743	0.466127	0.453731	0.454918	0.437431	0.435641	0.244133	0.363282	0.359552	0.399553	0.388309	0.325751	0.384539	0.291197	0.327056	0.127333	-	0.338243	0.325786	0.431252	0.439147	0.468357	0.46612	0.397995	0.406264	0.917685	1	0.721537	0.728098	0.657389	0.643678	0.614084	0.621736	0.58685	0.54356	0.66205	0.61167	0.675592	0.643715	0.66788
GPT-4-Vis. Desc. Carlson-Image	0.564584	0.402261	0.432303	0.61898	0.613588	0.551356	0.561458	0.579749	0.615431	0.626996	0.636948	0.631108	0.632498	0.598101	0.600682	0.31934	0.478356	0.482948	0.537666	0.527327	0.439574	0.509954	0.368233	0.407132	0.151635	0.11611	0.439226	0.417207	0.593447	0.596118	0.63348	0.625918	0.56114	0.571991	0.699998	0.721537	1	0.939116	0.721892	0.734324	0.751473	0.751624	0.711789	0.662577	0.827127	0.768532	0.708785	0.712478	0.737148
GPT-4-Vis. Desc. Carlson-Image (Repeats)	0.579203	0.38999	0.420595	0.60305	0.601999	0.532812	0.537803	0.560335	0.602919	0.61366	0.623741	0.61917	0.620702	0.595191	0.596255	0.304571	0.460215	0.476379	0.513988	0.507003	0.426273	0.490496	0.330897	0.393432	0.146658	0.107997	0.421644	0.403412	0.579196	0.580763	0.629934	0.622344	0.554071	0.561814	0.700128	0.728098	0.939116	1	0.732302	0.73382	0.769083	0.771522	0.726865	0.675019	0.825893	0.782058	0.735621	0.72707	0.759999
GPT-4o-mini Carlson-Image	0.501926	0.419071	0.448764	0.542896	0.535814	0.529239	0.535787	0.542794	0.552073	0.568619	0.570624	0.559776	0.564058	0.530606	0.530808	0.364399	0.448393	0.462016	0.509557	0.491016	0.463958	0.488081	0.37149	0.441304	0.177467	0.122162	0.44466	0.431752	0.503451	0.504781	0.559664	0.561433	0.495039	0.506295	0.685656	0.657389	0.721892	0.732302	1	0.920308	0.745582	0.745934	0.69218	0.64216	0.693845	0.658842	0.644572	0.643375	0.664406
GPT-4o-mini Carlson-Image (Repeats)	0.545145	0.436008	0.462909	0.582975	0.573537	0.553138	0.556432	0.568696	0.581813	0.610981	0.61418	0.603782	0.607296	0.585375	0.582274	0.383232	0.478616	0.495029	0.538696	0.524845	0.477713	0.516221	0.3931	0.447585	0.196633	0.133876	0.481627	0.46367	0.549545	0.549433	0.604762	0.602536	0.543687	0.551343	0.664273	0.643678	0.734324	0.73382	0.920308	1	0.768007	0.765946	0.721741	0.678193	0.714958	0.684088	0.667072	0.669563	0.674454
GPT-4o-mini Desc. Carlson-Image	0.572435	0.476138	0.484827	0.564947	0.556551	0.559763	0.555615	0.558362	0.557788	0.577774	0.590851	0.576491	0.580882	0.596024	0.589897	0.437311	0.510251	0.529749	0.516876	0.517924	0.523353	0.525588	0.393637	0.4111	0.234601	0.165908	0.483896	0.483615	0.531856	0.531562	0.583444	0.592233	0.557182	0.561085	0.605382	0.614084	0.751473	0.769083	0.745582	0.768007	1	0.947771	0.713941	0.685286	0.771021	0.762799	0.65882	0.661643	0.727991
GPT-4o-mini Desc. Carlson-Image (Repeats)	0.586284	0.467359	0.483954	0.575277	0.568127	0.557882	0.555089	0.566999	0.575338	0.590042	0.603564	0.58965	0.594167	0.597673	0.593344	0.425818	0.50486	0.516762	0.515407	0.516722	0.520302	0.52129	0.382447	0.40558	0.245008	0.153823	0.479676	0.470541	0.553156	0.553797	0.604737	0.611203	0.578139	0.579718	0.61175	0.621736	0.751624	0.771522	0.745934	0.765946	0.947771	1	0.73949	0.695905	0.773765	0.778802	0.652855	0.674824	0.751787
GPT-4o Carlson-Image	0.529061	0.371124	0.394911	0.507342	0.504516	0.469541	0.471368	0.480153	0.521223	0.548994	0.555165	0.545208	0.545378	0.526832	0.527397	0.334558	0.405473	0.430495	0.4593	0.455662	0.406554	0.422328	0.303733	0.354554	0.143866	-	0.399064	0.373632	0.51386	0.521802	0.572666	0.569943	0.517938	0.510703	0.579031	0.58685	0.711789	0.726865	0.69218	0.721741	0.713941	0.73949	1	0.804722	0.724504	0.732184	0.646119	0.672238	0.725541
GPT-4o Carlson-Image (Repeats)	0.499598	0.376718	0.390848	0.504108	0.502141	0.471068	0.471775	0.489917	0.514666	0.539645	0.545509	0.542808	0.544215	0.535495	0.533158	0.355391	0.413072	0.44342	0.459108	0.449359	0.416589	0.432082	0.311411	0.375197	0.18271	0.0932878	0.401866	0.379226	0.513808	0.520366	0.560603	0.557182	0.50161	0.498476	0.534341	0.54356	0.662577	0.675019	0.64216	0.678193	0.685286	0.695905	0.804722	1	0.691327	0.676744	0.623768	0.644541	0.694924
GPT-4o Desc. Carlson-Image	0.551405	0.369622	0.400403	0.555705	0.548844	0.490242	0.494292	0.535672	0.571943	0.572614	0.578972	0.588021	0.591006	0.555781	0.560307	0.326103	0.439307	0.447302	0.478522	0.481647	0.418251	0.473654	0.33219	0.366474	0.13327	-	0.391398	0.365176	0.547437	0.552992	0.592217	0.590509	0.538987	0.549212	0.636919	0.66205	0.827127	0.825893	0.693845	0.714958	0.771021	0.773765	0.724504	0.691327	1	0.881569	0.681264	0.707468	0.751538
GPT-4o Desc. Carlson-Image (Repeats)	0.566549	0.367101	0.407131	0.530403	0.52426	0.478017	0.478623	0.517544	0.547698	0.554556	0.565203	0.57315	0.578602	0.548321	0.548825	0.308967	0.426507	0.4369	0.464488	0.473225	0.403825	0.454821	0.328713	0.352914	0.126811	-	0.393986	0.363429	0.538731	0.541358	0.583512	0.582564	0.536498	0.538373	0.581398	0.61167	0.768532	0.782058	0.658842	0.684088	0.762799	0.778802	0.732184	0.676744	0.881569	1	0.636569	0.670555	0.748378
GPT-5.2 Carlson-Image	0.510785	0.363241	0.367064	0.510825	0.507168	0.454322	0.457438	0.486679	0.524448	0.537453	0.541602	0.539161	0.540783	0.514656	0.515388	0.312309	0.405366	0.420016	0.446017	0.448448	0.348729	0.42923	0.280368	0.366998	0.13611	0.134922	0.371236	0.336097	0.498782	0.504073	0.554494	0.542597	0.48981	0.49158	0.642891	0.675592	0.708785	0.735621	0.644572	0.667072	0.65882	0.652855	0.646119	0.623768	0.681264	0.636569	1	0.904051	0.735807
GPT-5.2 Carlson-Image (Repeats)	0.5426	0.348889	0.354305	0.524973	0.521006	0.455496	0.461768	0.488237	0.538186	0.55513	0.560612	0.564422	0.566257	0.534369	0.535141	0.311303	0.406013	0.408918	0.445331	0.453112	0.353014	0.431056	0.28129	0.341206	0.135747	0.126585	0.374772	0.33206	0.514837	0.523707	0.577156	0.563452	0.514266	0.516457	0.609699	0.643715	0.712478	0.72707	0.643375	0.669563	0.661643	0.674824	0.672238	0.644541	0.707468	0.670555	0.904051	1	0.75072
GPT-5.2 Desc. Carlson-Image	0.560218	0.359046	0.383266	0.534814	0.527651	0.477468	0.477228	0.50713	0.536074	0.555385	0.566706	0.566185	0.568745	0.560298	0.559498	0.311657	0.420981	0.434199	0.476247	0.47911	0.386527	0.447528	0.303711	0.368612	0.140186	0.102602	0.402564	0.371569	0.540922	0.544369	0.588479	0.583253	0.53076	0.524454	0.623435	0.66788	0.737148	0.759999	0.664406	0.674454	0.727991	0.751787	0.725541	0.694924	0.751538	0.748378	0.735807	0.75072	1
GPT-5.2 Desc. Carlson-Image (Repeats)	0.559398	0.331804	0.360636	0.529775	0.521534	0.460993	0.463136	0.494019	0.529839	0.547986	0.561257	0.564869	0.568746	0.554233	0.553707	0.281027	0.399216	0.414532	0.463565	0.468539	0.366838	0.430542	0.280869	0.346758	0.116241	-	0.382444	0.346297	0.533365	0.539371	0.587267	0.582344	0.532968	0.527605	0.606804	0.644287	0.720951	0.74195	0.661325	0.673358	0.710461	0.741371	0.722	0.685539	0.746606	0.757132	0.720851	0.74348	0.95882
GPT-5-mini Carlson-Image	0.531616	0.350603	0.372282	0.560409	0.555554	0.488632	0.494903	0.53947	0.575932	0.591884	0.597427	0.599064	0.601175	0.575173	0.576827	0.292792	0.432739	0.442032	0.486207	0.487874	0.394799	0.469128	0.309466	0.387639	0.158458	-	0.396137	0.376362	0.564936	0.570794	0.605259	0.602098	0.540284	0.546242	0.647052	0.658575	0.751727	0.753431	0.699322	0.719522	0.723389	0.746255	0.764842	0.734283	0.752962	0.740787	0.702259	0.726726	0.774508
GPT-5-mini Carlson-Image (Repeats)	0.521125	0.326656	0.350641	0.52665	0.52367	0.460627	0.465256	0.507857	0.548725	0.560433	0.567386	0.57687	0.579472	0.552884	0.554777	0.272501	0.403865	0.411166	0.458533	0.46537	0.366988	0.440295	0.29542	0.360083	0.144197	-	0.368624	0.342536	0.536095	0.54591	0.587002	0.5793	0.516826	0.522122	0.618968	0.636468	0.725842	0.730995	0.650906	0.676947	0.687321	0.713566	0.744508	0.716995	0.733833	0.735269	0.678891	0.708697	0.764192
GPT-5-mini Desc. Carlson-Image	0.474037	0.274659	0.312494	0.491168	0.480863	0.406561	0.40983	0.440914	0.477562	0.506298	0.516421	0.51624	0.520804	0.496258	0.497646	0.231117	0.360507	0.371596	0.413847	0.417694	0.329185	0.375753	0.228859	0.310356	0.0975204	-	0.334666	0.314187	0.511076	0.518052	0.538127	0.536808	0.487191	0.48309	0.556511	0.575761	0.654428	0.672589	0.613197	0.631995	0.679309	0.731459	0.72246	0.679734	0.706502	0.743354	0.59985	0.653918	0.804662
GPT-5-mini Desc. Carlson-Image (Repeats)	0.463388	0.279484	0.318218	0.490338	0.480498	0.402338	0.406785	0.441413	0.477013	0.502057	0.511358	0.513163	0.517248	0.492387	0.494454	0.228245	0.363335	0.371402	0.414109	0.415469	0.342079	0.375302	0.241138	0.311001	-	-	0.343854	0.328508	0.508525	0.514838	0.535258	0.536531	0.482605	0.478824	0.562977	0.583372	0.664037	0.677938	0.608794	0.626169	0.682626	0.732969	0.728561	0.675823	0.719733	0.746534	0.594962	0.650739	0.800991
Gemini-2.5-Flash-Lite Carlson-Image	0.531407	0.367547	0.398371	0.546894	0.544378	0.495669	0.504085	0.542864	0.56891	0.592333	0.599043	0.58626	0.588763	0.581764	0.58207	0.325251	0.425707	0.455636	0.495957	0.491269	0.417344	0.47416	0.328742	0.40539	0.174925	0.0948977	0.424367	0.405361	0.546333	0.553748	0.601266	0.602342	0.543093	0.54384	0.63895	0.670102	0.727125	0.726461	0.724051	0.74261	0.692987	0.70904	0.722024	0.677117	0.706097	0.700432	0.676135	0.685279	0.743973
Gemini-2.5-Flash-Lite Carlson-Image (Repeats)	0.546821	0.354463	0.385487	0.567594	0.563762	0.497701	0.506139	0.551441	0.590491	0.605548	0.61353	0.60623	0.608349	0.595738	0.59632	0.320299	0.420822	0.441634	0.498607	0.496175	0.403764	0.471866	0.312866	0.389679	0.149932	-	0.422369	0.384167	0.56404	0.572195	0.627525	0.623133	0.555192	0.55433	0.632524	0.675039	0.743947	0.75268	0.69785	0.717649	0.693158	0.717979	0.715673	0.683444	0.730006	0.720009	0.683736	0.70656	0.75772
Gemini-2.5-Flash-Lite Desc. Carlson-Image	0.496199	0.357155	0.375222	0.506508	0.501632	0.455419	0.458557	0.485767	0.511399	0.529255	0.53824	0.53501	0.539397	0.519127	0.516898	0.292152	0.389745	0.403273	0.436774	0.434037	0.383275	0.423827	0.282303	0.337934	0.138661	0.0975266	0.374085	0.343202	0.49961	0.508551	0.54935	0.547217	0.480949	0.482137	0.635806	0.659685	0.761554	0.767058	0.740408	0.734385	0.72674	0.739911	0.702948	0.658482	0.728377	0.72259	0.658124	0.663911	0.759452
Gemini-2.5-Flash-Lite Desc. Carlson-Image (Repeats)	0.489144	0.322572	0.346711	0.496248	0.490687	0.434491	0.437383	0.467636	0.498169	0.514216	0.52618	0.52214	0.527217	0.510393	0.509984	0.273123	0.367036	0.382551	0.418404	0.417963	0.359682	0.406158	0.248324	0.314686	0.133543	0.0994549	0.33337	0.319522	0.483671	0.490433	0.537453	0.536033	0.473009	0.47221	0.629847	0.64796	0.742856	0.746957	0.69784	0.701908	0.690809	0.713996	0.690533	0.634164	0.69883	0.709618	0.624746	0.647665	0.739914
Claude Sonnet 4.5 Carlson-Image	0.433797	0.238357	0.259202	0.403931	0.400881	0.339923	0.343369	0.377023	0.421656	0.436902	0.447238	0.45733	0.460374	0.44	0.444028	0.193446	0.284649	0.305924	0.329182	0.337243	0.262341	0.315362	0.195365	0.264847	0.117394	-	0.27964	0.244437	0.444571	0.456521	0.493444	0.484187	0.436893	0.42639	0.479125	0.500476	0.582765	0.604458	0.492437	0.533561	0.56999	0.606035	0.649138	0.636308	0.631842	0.657516	0.545155	0.58462	0.623081
Claude Sonnet 4.5 Carlson-Image (Repeats)	0.435861	0.247957	0.265136	0.406996	0.404227	0.342649	0.347155	0.377308	0.423065	0.441024	0.45016	0.458085	0.461955	0.442024	0.445061	0.200188	0.303887	0.306001	0.336201	0.341158	0.260418	0.316165	0.204752	0.268948	0.120305	-	0.283546	0.246781	0.442724	0.452082	0.495135	0.484614	0.431753	0.424805	0.481662	0.5017	0.595809	0.608456	0.497747	0.541249	0.579146	0.618177	0.660002	0.64078	0.642534	0.66566	0.554201	0.603521	0.638766
Claude Sonnet 4.5 Desc. Carlson-Image	0.524681	0.255835	0.293071	0.514007	0.507395	0.40592	0.412157	0.457011	0.524551	0.54194	0.548921	0.558323	0.560805	0.527257	0.530474	0.218242	0.330284	0.353122	0.40638	0.418481	0.288775	0.358808	0.18749	0.29055	0.0936936	-	0.300679	0.260327	0.537971	0.550677	0.597331	0.582681	0.508223	0.507441	0.561742	0.590348	0.700828	0.715639	0.618938	0.647472	0.651953	0.70234	0.742572	0.68032	0.718564	0.750342	0.641629	0.680848	0.783792
Claude Sonnet 4.5 Desc. Carlson-Image (Repeats)	0.530075	0.254551	0.29493	0.503935	0.500098	0.399389	0.40536	0.452294	0.517724	0.541968	0.549796	0.555493	0.557768	0.529207	0.532746	0.227185	0.324686	0.348438	0.406081	0.415796	0.285629	0.353797	0.212791	0.298521	-	-	0.312677	0.269024	0.533752	0.545691	0.598815	0.583296	0.506142	0.504057	0.550119	0.575394	0.671704	0.687595	0.582945	0.616094	0.629629	0.683185	0.729834	0.671275	0.705362	0.747999	0.605891	0.655324	0.766047
Llama-4 Carlson-Image	0.520682	0.291943	0.305401	0.516163	0.508644	0.430503	0.437749	0.478127	0.529749	0.538267	0.544999	0.559131	0.560799	0.51087	0.516224	0.241763	0.360824	0.363673	0.428168	0.431845	0.335095	0.388628	0.223034	0.319613	0.104675	-	0.341161	0.297034	0.51174	0.519073	0.575441	0.565441	0.501091	0.502998	0.639458	0.652235	0.718719	0.724165	0.697246	0.704583	0.627005	0.654941	0.690853	0.64151	0.687679	0.667306	0.693773	0.716224	0.721708
Llama-4 Carlson-Image (Repeats)	0.515444	0.296108	0.317973	0.522356	0.514316	0.433203	0.444147	0.487139	0.539167	0.546462	0.553328	0.567526	0.568401	0.526595	0.531025	0.241541	0.367311	0.379163	0.428534	0.428949	0.348781	0.399261	0.234973	0.325883	0.1137	-	0.351649	0.317846	0.528527	0.535108	0.58127	0.575069	0.518584	0.51592	0.62241	0.641093	0.725243	0.730829	0.679216	0.699507	0.642936	0.67342	0.703265	0.648563	0.695993	0.67657	0.680153	0.710681	0.730039
Llama-4 Desc. Carlson-Image	0.575623	0.280816	0.314467	0.544183	0.535118	0.455482	0.459573	0.510908	0.564558	0.571485	0.583268	0.601617	0.603864	0.562229	0.570536	0.222135	0.359002	0.374808	0.44028	0.448948	0.326997	0.398331	0.212151	0.32416	-	-	0.336412	0.29325	0.555286	0.560254	0.617991	0.611655	0.544335	0.545889	0.559739	0.583207	0.727928	0.742817	0.611719	0.632515	0.677245	0.718603	0.702732	0.645401	0.753709	0.768599	0.631045	0.672602	0.74568
Llama-4 Desc. Carlson-Image (Repeats)	0.520089	0.237765	0.276667	0.515429	0.507204	0.405293	0.410783	0.476117	0.532075	0.537589	0.547221	0.563664	0.566394	0.522841	0.52975	0.176421	0.329071	0.348838	0.408825	0.41218	0.282917	0.364373	0.186176	0.291712	-	-	0.308838	0.259637	0.531682	0.534955	0.58363	0.575045	0.514616	0.513603	0.554035	0.57842	0.718067	0.727216	0.586844	0.614865	0.634045	0.676983	0.680902	0.624798	0.734459	0.749436	0.615882	0.662506	0.713542
BERT (base-uncased)	0.114439	0.186124	0.162407	-	-	0.132406	0.119377	0.109534	-	-	-	-	-	0.104288	0.108971	0.206735	0.151108	0.133258	-	0.102497	0.143355	0.0983796	0.103513	-	-	0.110595	0.096458	0.118199	-	-	-	-	-	-	-	-	-	-	-	-	0.124071	0.104226	-	-	-	-	-	-	-
GloVe	0.749642	0.438152	0.47985	0.666702	0.667716	0.625624	0.619686	0.661422	0.706244	0.717672	0.736546	0.759948	0.759694	0.73748	0.749576	0.454239	0.522916	0.531729	0.576112	0.604256	0.486749	0.569962	0.35783	0.465843	0.216791	0.132624	0.480352	0.429187	0.701709	0.70271	0.791021	0.780105	0.722991	0.728797	0.362834	0.399872	0.548756	0.568269	0.476755	0.503561	0.513832	0.549374	0.523953	0.496981	0.550246	0.565017	0.490722	0.52231	0.521687
ALBERT (XXLarge v2)	-	-	-	-	-	-	-	-	-	-	-	-	-	-	-	-	-	-	-	-	-	-	-	-	0.09419	-	-	-	-	-	-	-	-	-	-	-	-	-	-	-	-	-	-	-	-	-	-	-	-
Ada Embeddings	0.53946	0.320933	0.36637	0.479915	0.487207	0.465663	0.461198	0.47731	0.510009	0.515817	0.534078	0.530748	0.52958	0.524135	0.532251	0.318834	0.383671	0.393403	0.422929	0.43405	0.321724	0.386794	0.263556	0.360089	0.156609	0.0930394	0.388743	0.341245	0.487578	0.493853	0.559213	0.548207	0.460309	0.485995	0.264158	0.297518	0.391498	0.404102	0.310065	0.336696	0.373382	0.400474	0.377881	0.356676	0.373978	0.381669	0.374027	0.386123	0.396562
[truncated: 21 more columns]
