# Supplementary material for: A flexible behavioral method for measuring human and artificial intelligence alignment using representational similarity analysis
Source: iScience. 2026 Jun 23;29(7):116400. doi: 10.1016/j.isci.2026.116400 (PMC13320333; doi:10.1016/j.isci.2026.116400)
Supplement: Table S5. Representational alignment (measured by Pearson correlation between DSMs) across models for the set of 55 object words/images [file mmc6.xls]

## Sheet: TableS5
Supplemental Table 5 Representational alignment (measured by Pearson correlation between DSMs) across models for the set of 55 object words/images that overlap between from Carlson et al., (2014) and THINGS, averaged at the group level where appropriate. Distance metrics were re-oriented to facilitate comparisons. Tests that did not survive Bonferonni correction are removed (-).
	Human (SPoSE)	Human (Word Rating)	GPT-3.5	GPT-3.5 (Repeats)	GPT-4	GPT-4 (Repeats)	GPT-4o-mini	GPT-4o-mini (Repeats)	GPT-4o	GPT-4o (Repeats)	GPT-5.2	GPT-5.2 (Repeats)	GPT-5-mini	GPT-5-mini (Repeats)	GPT-5-nano	GPT-5-nano (Repeats)	Gemma-7b	Gemma-2-9b	Gemma-3-12b	Gemini-2.5-Flash-Lite	Gemini-2.5-Flash-Lite (Repeats)	Phi-3-Medium-14b	Phi-4-14b	Mistral-7b	Solar-10.7b	Llama2-7b	Llama2-uncensored-7b	Llama3-8b	Llama3.1-8b	Claude Haiku 4.5	Claude Haiku 4.5 (Repeats)	Claude Sonnet 4.5	Claude Sonnet 4.5 (Repeats)	Llama-4	Llama-4 (Repeats)	GPT-4-Vision Carlson-Image	GPT-4-Vision Carlson-Image (Repeats)	GPT-4-Vis. Desc. Carlson-Image	GPT-4-Vis. Desc. Carlson-Image (Repeats)	GPT-4o-mini Carlson-Image	GPT-4o-mini Carlson-Image (Repeats)	GPT-4o-mini Desc. Carlson-Image	GPT-4o-mini Desc. Carlson-Image (Repeats)	GPT-4o Carlson-Image	GPT-4o Carlson-Image (Repeats)	GPT-4o Desc. Carlson-Image	GPT-4o Desc. Carlson-Image (Repeats)	GPT-5.2 Carlson-Image	GPT-5.2 Carlson-Image (Repeats)
Human (SPoSE)	1	0.838325	0.379036	0.379134	0.646987	0.641821	0.565122	0.567533	0.606597	0.666116	0.700479	0.719046	0.758409	0.762101	0.731418	0.73323	0.338146	0.460552	0.485857	0.507507	0.537141	0.432777	0.526425	0.244145	0.382066	0.174196	0.120625	0.462969	0.399127	0.674689	0.6707	0.783711	0.765799	0.737475	0.73025	0.479877	0.487282	0.662848	0.688149	0.545592	0.603086	0.607548	0.638101	0.634901	0.614573	0.646411	0.658512	0.588321	0.63726
Human (Word Rating)	0.838325	1	0.53676	0.546137	0.729836	0.723704	0.729528	0.719742	0.714642	0.752889	0.791945	0.813963	0.851869	0.851533	0.83592	0.840422	0.528924	0.628251	0.636995	0.654127	0.690932	0.604702	0.677175	0.429845	0.513596	0.271558	0.207257	0.585898	0.556202	0.747622	0.743278	0.865645	0.859744	0.806757	0.808873	0.427999	0.443453	0.596556	0.621942	0.522338	0.569461	0.616882	0.633462	0.58101	0.55125	0.586576	0.612026	0.542761	0.58027
GPT-3.5	0.379036	0.53676	1	0.922107	0.658799	0.649524	0.72699	0.706816	0.681957	0.627845	0.666219	0.66261	0.63643	0.64014	0.654862	0.657626	0.719688	0.761025	0.713559	0.713007	0.703816	0.732281	0.727649	0.673094	0.639578	0.414117	0.277614	0.737746	0.76148	0.611428	0.612854	0.613911	0.635816	0.616105	0.61763	0.311265	0.335198	0.393796	0.384371	0.417264	0.442086	0.472121	0.465545	0.400562	0.389165	0.373913	0.41652	0.347957	0.338287
GPT-3.5 (Repeats)	0.379134	0.546137	0.922107	1	0.70462	0.695994	0.77841	0.770966	0.728482	0.666937	0.693327	0.692005	0.674621	0.677736	0.680578	0.688965	0.68596	0.813952	0.762368	0.759641	0.752345	0.753386	0.757031	0.72157	0.728945	0.364851	0.260759	0.754077	0.792137	0.627692	0.630427	0.62965	0.652177	0.603518	0.621977	0.323906	0.357122	0.41483	0.408675	0.432407	0.453691	0.48106	0.483149	0.416931	0.400868	0.395696	0.44215	0.351256	0.343225
GPT-4	0.646987	0.729836	0.658799	0.70462	1	0.987358	0.890693	0.897946	0.912056	0.923241	0.933439	0.93191	0.909445	0.909531	0.859116	0.859979	0.589326	0.79171	0.803101	0.875116	0.876318	0.700529	0.851401	0.583642	0.720659	0.294598	0.198205	0.701688	0.690248	0.845081	0.842401	0.879538	0.878127	0.769964	0.806279	0.470595	0.510595	0.655767	0.640789	0.573259	0.614435	0.602675	0.613298	0.556554	0.546096	0.605125	0.594444	0.529768	0.553012
GPT-4 (Repeats)	0.641821	0.723704	0.649524	0.695994	0.987358	1	0.882916	0.89512	0.912776	0.928119	0.928616	0.925256	0.902889	0.902228	0.848314	0.84929	0.584918	0.775812	0.785772	0.86927	0.868082	0.685019	0.841169	0.572273	0.722012	0.290607	0.185992	0.690221	0.679284	0.835651	0.835042	0.877921	0.875513	0.759739	0.796216	0.469253	0.504555	0.649624	0.639838	0.566912	0.60523	0.593944	0.605206	0.554805	0.545931	0.594591	0.585135	0.526184	0.549129
GPT-4o-mini	0.565122	0.729528	0.72699	0.77841	0.890693	0.882916	1	0.981452	0.890086	0.866951	0.897081	0.900907	0.882748	0.881956	0.856117	0.859964	0.685636	0.835983	0.843356	0.896846	0.900845	0.778146	0.884926	0.698197	0.787533	0.350395	0.246377	0.752437	0.769789	0.803679	0.805165	0.834143	0.843212	0.760973	0.79037	0.425142	0.454642	0.585266	0.561642	0.545539	0.573146	0.58777	0.586165	0.519136	0.511325	0.52191	0.534813	0.464211	0.476753
GPT-4o-mini (Repeats)	0.567533	0.719742	0.706816	0.770966	0.897946	0.89512	0.981452	1	0.904807	0.882555	0.896653	0.90268	0.883392	0.883719	0.850738	0.855633	0.653335	0.831265	0.832605	0.89301	0.893685	0.761841	0.865796	0.687851	0.789387	0.338742	0.231582	0.750959	0.762028	0.797048	0.799476	0.833128	0.842037	0.74785	0.781931	0.431944	0.459831	0.595439	0.56666	0.55023	0.576724	0.582831	0.584094	0.51823	0.509016	0.527414	0.535546	0.465435	0.481779
GPT-4o	0.606597	0.714642	0.681957	0.728482	0.912056	0.912776	0.890086	0.904807	1	0.960017	0.910315	0.908641	0.896428	0.895655	0.853831	0.858604	0.613372	0.785027	0.793973	0.876703	0.866825	0.714953	0.855159	0.632838	0.761448	0.323111	0.195219	0.735307	0.711303	0.820489	0.825727	0.866363	0.873935	0.751166	0.781218	0.460462	0.493471	0.611654	0.592087	0.575729	0.600105	0.589147	0.601011	0.525232	0.527309	0.57811	0.579206	0.493528	0.504088
GPT-4o (Repeats)	0.666116	0.752889	0.627845	0.666937	0.923241	0.928119	0.866951	0.882555	0.960017	1	0.928502	0.925694	0.917816	0.915557	0.865668	0.869625	0.57027	0.734092	0.753909	0.840634	0.839264	0.662915	0.823225	0.565558	0.704849	0.307428	0.176836	0.685581	0.652075	0.845245	0.848809	0.900573	0.896878	0.7766	0.80466	0.486284	0.517977	0.647664	0.636126	0.581676	0.614502	0.59419	0.612388	0.56005	0.550064	0.611003	0.601676	0.537174	0.561161
GPT-5.2	0.700479	0.791945	0.666219	0.693327	0.933439	0.928616	0.897081	0.896653	0.910315	0.928502	1	0.988431	0.935949	0.933687	0.903481	0.903268	0.635757	0.759367	0.807897	0.869735	0.873537	0.719004	0.865283	0.585019	0.708096	0.336481	0.21588	0.733851	0.714158	0.887456	0.887617	0.923362	0.919263	0.829019	0.852022	0.486495	0.522287	0.658541	0.646196	0.593691	0.64051	0.620134	0.62547	0.587989	0.576831	0.6054	0.601733	0.551806	0.57975
GPT-5.2 (Repeats)	0.719046	0.813963	0.66261	0.692005	0.93191	0.925256	0.900907	0.90268	0.908641	0.925694	0.988431	1	0.944885	0.943627	0.9169	0.918099	0.63016	0.765113	0.805938	0.865786	0.876014	0.720644	0.856916	0.579628	0.698746	0.337565	0.222285	0.732203	0.711672	0.884755	0.886701	0.931501	0.928596	0.838911	0.862508	0.486112	0.5205	0.667532	0.65642	0.596214	0.64327	0.633509	0.639193	0.594633	0.584339	0.611133	0.6118	0.555148	0.585114
GPT-5-mini	0.758409	0.851869	0.63643	0.674621	0.909445	0.902889	0.882748	0.883392	0.896428	0.917816	0.935949	0.944885	1	0.997003	0.941066	0.946611	0.592285	0.764735	0.777696	0.833424	0.85268	0.706466	0.838931	0.586666	0.694868	0.302182	0.205079	0.697886	0.681372	0.875122	0.878667	0.945795	0.943533	0.854534	0.881686	0.483421	0.510773	0.665534	0.656403	0.58831	0.635489	0.624596	0.633868	0.592127	0.58775	0.630001	0.626988	0.562183	0.595492
GPT-5-mini (Repeats)	0.762101	0.851533	0.64014	0.677736	0.909531	0.902228	0.881956	0.883719	0.895655	0.915557	0.933687	0.943627	0.997003	1	0.939659	0.945584	0.591191	0.765782	0.778084	0.832931	0.853671	0.707832	0.838325	0.590183	0.691503	0.298962	0.203495	0.698699	0.683695	0.871339	0.876883	0.943833	0.942259	0.854709	0.881888	0.488595	0.51277	0.668121	0.659095	0.593033	0.638489	0.629053	0.638153	0.593843	0.589289	0.633683	0.63226	0.564493	0.597498
GPT-5-nano	0.731418	0.83592	0.654862	0.680578	0.859116	0.848314	0.856117	0.850738	0.853831	0.865668	0.903481	0.9169	0.941066	0.939659	1	0.991463	0.631344	0.757234	0.78529	0.815614	0.831267	0.703355	0.820856	0.587004	0.667326	0.327966	0.222358	0.714946	0.711542	0.851553	0.85241	0.916077	0.919479	0.844185	0.863813	0.453218	0.487847	0.623631	0.625162	0.54906	0.603343	0.625612	0.624503	0.568603	0.570615	0.585277	0.593295	0.53033	0.556455
GPT-5-nano (Repeats)	0.73323	0.840422	0.657626	0.688965	0.859979	0.84929	0.859964	0.855633	0.858604	0.869625	0.903268	0.918099	0.946611	0.945584	0.991463	1	0.631127	0.764647	0.789808	0.81489	0.833039	0.710606	0.823436	0.58678	0.674647	0.329775	0.224537	0.716672	0.715082	0.854462	0.855119	0.918287	0.922542	0.849743	0.869621	0.44813	0.481946	0.621615	0.621186	0.545422	0.599368	0.617704	0.61794	0.565872	0.566467	0.586639	0.588471	0.52885	0.554706
Gemma-7b	0.338146	0.528924	0.719688	0.68596	0.589326	0.584918	0.685636	0.653335	0.613372	0.57027	0.635757	0.63016	0.592285	0.591191	0.631344	0.631127	1	0.691625	0.685814	0.685049	0.688598	0.67697	0.690782	0.597253	0.578512	0.397854	0.266539	0.657188	0.667325	0.563031	0.570033	0.595274	0.60948	0.585926	0.590939	0.228628	0.249969	0.306542	0.288395	0.349066	0.368302	0.428301	0.421652	0.362673	0.37089	0.330165	0.345056	0.283475	0.291433
Gemma-2-9b	0.460552	0.628251	0.761025	0.813952	0.79171	0.775812	0.835983	0.831265	0.785027	0.734092	0.759367	0.765113	0.764735	0.765782	0.757234	0.764647	0.691625	1	0.852254	0.847133	0.846114	0.758186	0.812666	0.742961	0.724433	0.330526	0.25261	0.784408	0.801759	0.718333	0.717215	0.719762	0.73405	0.668379	0.703402	0.358646	0.3934	0.492823	0.467908	0.460117	0.494969	0.519341	0.520972	0.442742	0.439523	0.459222	0.476359	0.40375	0.421029
Gemma-3-12b	0.485857	0.636995	0.713559	0.762368	0.803101	0.785772	0.843356	0.832605	0.793973	0.753909	0.807897	0.805938	0.777696	0.778084	0.78529	0.789808	0.685814	0.852254	1	0.860252	0.857649	0.747237	0.828682	0.723011	0.724433	0.346671	0.266551	0.760348	0.786511	0.75137	0.746023	0.738395	0.751176	0.693774	0.721967	0.36718	0.399341	0.509607	0.496253	0.460993	0.497032	0.52539	0.516759	0.450741	0.44862	0.457886	0.479913	0.413493	0.416588
Gemini-2.5-Flash-Lite	0.507507	0.654127	0.713007	0.759641	0.875116	0.86927	0.896846	0.89301	0.876703	0.840634	0.869735	0.865786	0.833424	0.832931	0.815614	0.81489	0.685049	0.847133	0.860252	1	0.970525	0.737839	0.861127	0.731967	0.77167	0.323177	0.231055	0.769859	0.756567	0.772493	0.779207	0.796891	0.804059	0.707548	0.741093	0.41307	0.453619	0.569433	0.534712	0.528653	0.561717	0.540647	0.534345	0.497226	0.493735	0.509417	0.514156	0.448165	0.459388
Gemini-2.5-Flash-Lite (Repeats)	0.537141	0.690932	0.703816	0.752345	0.876318	0.868082	0.900845	0.893685	0.866825	0.839264	0.873537	0.876014	0.85268	0.853671	0.831267	0.833039	0.688598	0.846114	0.857649	0.970525	1	0.735054	0.864871	0.701562	0.741988	0.324897	0.228014	0.740751	0.731327	0.792184	0.801163	0.81455	0.82302	0.741671	0.777407	0.413514	0.449049	0.575521	0.544878	0.518692	0.553985	0.555149	0.549881	0.50428	0.492368	0.52579	0.534521	0.464925	0.481696
Phi-3-Medium-14b	0.432777	0.604702	0.732281	0.753386	0.700529	0.685019	0.778146	0.761841	0.714953	0.662915	0.719004	0.720644	0.706466	0.707832	0.703355	0.710606	0.67697	0.758186	0.747237	0.737839	0.735054	1	0.797699	0.64415	0.659032	0.416194	0.279205	0.76034	0.780504	0.674014	0.669072	0.671534	0.698684	0.703843	0.707955	0.338579	0.361766	0.426271	0.411257	0.452946	0.47311	0.520771	0.516494	0.425709	0.419419	0.417652	0.433943	0.314225	0.328901
Phi-4-14b	0.526425	0.677175	0.727649	0.757031	0.851401	0.841169	0.884926	0.865796	0.855159	0.823225	0.865283	0.856916	0.838931	0.838325	0.820856	0.823436	0.690782	0.812666	0.828682	0.861127	0.864871	0.797699	1	0.699696	0.763512	0.385143	0.277834	0.752225	0.784199	0.787234	0.787312	0.796419	0.811466	0.761259	0.788296	0.393907	0.427551	0.528079	0.505557	0.504185	0.535245	0.531005	0.528301	0.459624	0.457325	0.498559	0.505259	0.427856	0.440797
Mistral-7b	0.244145	0.429845	0.673094	0.72157	0.583642	0.572273	0.698197	0.687851	0.632838	0.565558	0.585019	0.579628	0.586666	0.590183	0.587004	0.58678	0.597253	0.742961	0.723011	0.731967	0.701562	0.64415	0.699696	1	0.66941	0.277854	0.225361	0.683833	0.772239	0.529152	0.533882	0.530193	0.545815	0.488891	0.522008	0.249006	0.294735	0.332429	0.283466	0.351301	0.380199	0.324901	0.32101	0.306996	0.296738	0.293968	0.320084	0.223575	0.239864
Solar-10.7b	0.382066	0.513596	0.639578	0.728945	0.720659	0.722012	0.787533	0.789387	0.761448	0.704849	0.708096	0.698746	0.694868	0.691503	0.667326	0.674647	0.578512	0.724433	0.724433	0.77167	0.741988	0.659032	0.763512	0.66941	1	0.248569	0.193472	0.669047	0.685372	0.60412	0.602892	0.644615	0.654365	0.52615	0.567613	0.308836	0.330117	0.378959	0.363846	0.434956	0.443446	0.394564	0.386502	0.361308	0.380561	0.342265	0.351413	0.33838	0.314012
Llama2-7b	0.174196	0.271558	0.414117	0.364851	0.294598	0.290607	0.350395	0.338742	0.323111	0.307428	0.336481	0.337565	0.302182	0.298962	0.327966	0.329775	0.397854	0.330526	0.346671	0.323177	0.324897	0.416194	0.385143	0.277854	0.248569	1	0.267064	0.367306	0.380823	0.34504	0.34114	0.313767	0.328201	0.36397	0.352367	0.158471	0.159859	0.17258	0.164749	0.186058	0.194544	0.253255	0.272879	0.186883	0.197476	0.163425	0.181139	0.124107	0.135194
Llama2-uncensored-7b	0.120625	0.207257	0.277614	0.260759	0.198205	0.185992	0.246377	0.231582	0.195219	0.176836	0.21588	0.222285	0.205079	0.203495	0.222358	0.224537	0.266539	0.25261	0.266551	0.231055	0.228014	0.279205	0.277834	0.225361	0.193472	0.267064	1	0.257294	0.290706	0.19995	0.197125	0.194997	0.205171	0.226041	0.22643	NA	NA	0.125781	0.117963	NA	0.120784	0.153065	0.145727	NA	NA	NA	NA	0.124742	0.121823
Llama3-8b	0.462969	0.585898	0.737746	0.754077	0.701688	0.690221	0.752437	0.750959	0.735307	0.685581	0.733851	0.732203	0.697886	0.698699	0.714946	0.716672	0.657188	0.784408	0.760348	0.769859	0.740751	0.76034	0.752225	0.683833	0.669047	0.367306	0.257294	1	0.870801	0.652066	0.655093	0.67749	0.691745	0.659426	0.664941	0.334082	0.376729	0.428919	0.409718	0.450363	0.487784	0.471665	0.473002	0.418327	0.405633	0.395934	0.425965	0.352197	0.363639
Llama3.1-8b	0.399127	0.556202	0.76148	0.792137	0.690248	0.679284	0.769789	0.762028	0.711303	0.652075	0.714158	0.711672	0.681372	0.683695	0.711542	0.715082	0.667325	0.801759	0.786511	0.756567	0.731327	0.780504	0.784199	0.772239	0.685372	0.380823	0.290706	0.870801	1	0.636468	0.631952	0.640615	0.663827	0.637498	0.651442	0.300085	0.344887	0.398192	0.381306	0.423254	0.455966	0.458756	0.447283	0.393365	0.377198	0.349068	0.377628	0.287859	0.298487
Claude Haiku 4.5	0.674689	0.747622	0.611428	0.627692	0.845081	0.835651	0.803679	0.797048	0.820489	0.845245	0.887456	0.884755	0.875122	0.871339	0.851553	0.854462	0.563031	0.718333	0.75137	0.772493	0.792184	0.674014	0.787234	0.529152	0.60412	0.34504	0.19995	0.652066	0.636468	1	0.965672	0.88488	0.882742	0.837244	0.849226	0.456711	0.494255	0.632699	0.619846	0.529504	0.579	0.577904	0.592095	0.543692	0.545682	0.584214	0.583687	0.519161	0.542798
Claude Haiku 4.5 (Repeats)	0.6707	0.743278	0.612854	0.630427	0.842401	0.835042	0.805165	0.799476	0.825727	0.848809	0.887617	0.886701	0.878667	0.876883	0.85241	0.855119	0.570033	0.717215	0.746023	0.779207	0.801163	0.669072	0.787312	0.533882	0.602892	0.34114	0.197125	0.655093	0.631952	0.965672	1	0.886632	0.886962	0.829155	0.843941	0.453769	0.500594	0.630912	0.616383	0.52631	0.573187	0.57356	0.591578	0.550607	0.549271	0.586073	0.58099	0.521573	0.549574
Claude Sonnet 4.5	0.783711	0.865645	0.613911	0.62965	0.879538	0.877921	0.834143	0.833128	0.866363	0.900573	0.923362	0.931501	0.945795	0.943833	0.916077	0.918287	0.595274	0.719762	0.738395	0.796891	0.81455	0.671534	0.796419	0.530193	0.644615	0.313767	0.194997	0.67749	0.640615	0.88488	0.886632	1	0.983503	0.864118	0.880701	0.480818	0.514868	0.665451	0.667547	0.585252	0.632496	0.622142	0.640461	0.607024	0.596061	0.626512	0.627496	0.574848	0.60477
Claude Sonnet 4.5 (Repeats)	0.765799	0.859744	0.635816	0.652177	0.878127	0.875513	0.843212	0.842037	0.873935	0.896878	0.919263	0.928596	0.943533	0.942259	0.919479	0.922542	0.60948	0.73405	0.751176	0.804059	0.82302	0.698684	0.811466	0.545815	0.654365	0.328201	0.205171	0.691745	0.663827	0.882742	0.886962	0.983503	1	0.864423	0.880418	0.481159	0.510891	0.65482	0.656268	0.586609	0.630674	0.628924	0.646665	0.60081	0.588087	0.62378	0.625981	0.557074	0.585308
Llama-4	0.737475	0.806757	0.616105	0.603518	0.769964	0.759739	0.760973	0.74785	0.751166	0.7766	0.829019	0.838911	0.854534	0.854709	0.844185	0.849743	0.585926	0.668379	0.693774	0.707548	0.741671	0.703843	0.761259	0.488891	0.52615	0.36397	0.226041	0.659426	0.637498	0.837244	0.829155	0.864118	0.864423	1	0.963683	0.413788	0.440495	0.590182	0.586513	0.506053	0.557686	0.585032	0.606352	0.548533	0.523988	0.566484	0.579205	0.503474	0.539286
Llama-4 (Repeats)	0.73025	0.808873	0.61763	0.621977	0.806279	0.796216	0.79037	0.781931	0.781218	0.80466	0.852022	0.862508	0.881686	0.881888	0.863813	0.869621	0.590939	0.703402	0.721967	0.741093	0.777407	0.707955	0.788296	0.522008	0.567613	0.352367	0.22643	0.664941	0.651442	0.849226	0.843941	0.880701	0.880418	0.963683	1	0.420548	0.448408	0.597756	0.590185	0.516353	0.563779	0.585869	0.604866	0.539893	0.524184	0.575839	0.582691	0.503385	0.540401
GPT-4-Vision Carlson-Image	0.479877	0.427999	0.311265	0.323906	0.470595	0.469253	0.425142	0.431944	0.460462	0.486284	0.486495	0.486112	0.483421	0.488595	0.453218	0.44813	0.228628	0.358646	0.36718	0.41307	0.413514	0.338579	0.393907	0.249006	0.308836	0.158471	NA	0.334082	0.300085	0.456711	0.453769	0.480818	0.481159	0.413788	0.420548	1	0.897782	0.693405	0.687616	0.694545	0.686758	0.63423	0.629808	0.638524	0.591394	0.680238	0.624752	0.638497	0.620762
GPT-4-Vision Carlson-Image (Repeats)	0.487282	0.443453	0.335198	0.357122	0.510595	0.504555	0.454642	0.459831	0.493471	0.517977	0.522287	0.5205	0.510773	0.51277	0.487847	0.481946	0.249969	0.3934	0.399341	0.453619	0.449049	0.361766	0.427551	0.294735	0.330117	0.159859	NA	0.376729	0.344887	0.494255	0.500594	0.514868	0.510891	0.440495	0.448408	0.897782	1	0.712866	0.71704	0.659274	0.659874	0.644552	0.643868	0.630454	0.583912	0.700045	0.648905	0.678156	0.657252
GPT-4-Vis. Desc. Carlson-Image	0.662848	0.596556	0.393796	0.41483	0.655767	0.649624	0.585266	0.595439	0.611654	0.647664	0.658541	0.667532	0.665534	0.668121	0.623631	0.621615	0.306542	0.492823	0.509607	0.569433	0.575521	0.426271	0.528079	0.332429	0.378959	0.17258	0.125781	0.428919	0.398192	0.632699	0.630912	0.665451	0.65482	0.590182	0.597756	0.693405	0.712866	1	0.931987	0.690113	0.726887	0.726982	0.722039	0.709821	0.67024	0.8204	0.768756	0.679557	0.691735
GPT-4-Vis. Desc. Carlson-Image (Repeats)	0.688149	0.621942	0.384371	0.408675	0.640789	0.639838	0.561642	0.56666	0.592087	0.636126	0.646196	0.65642	0.656403	0.659095	0.625162	0.621186	0.288395	0.467908	0.496253	0.534712	0.544878	0.411257	0.505557	0.283466	0.363846	0.164749	0.117963	0.409718	0.381306	0.619846	0.616383	0.667547	0.656268	0.586513	0.590185	0.687616	0.71704	0.931987	1	0.704072	0.728574	0.748413	0.749646	0.729692	0.686143	0.81931	0.784538	0.711502	0.710837
GPT-4o-mini Carlson-Image	0.545592	0.522338	0.417264	0.432407	0.573259	0.566912	0.545539	0.55023	0.575729	0.581676	0.593691	0.596214	0.58831	0.593033	0.54906	0.545422	0.349066	0.460117	0.460993	0.528653	0.518692	0.452946	0.504185	0.351301	0.434956	0.186058	NA	0.450363	0.423254	0.529504	0.52631	0.585252	0.586609	0.506053	0.516353	0.694545	0.659274	0.690113	0.704072	1	0.928416	0.726583	0.731018	0.689876	0.641798	0.660942	0.659205	0.596269	0.600455
GPT-4o-mini Carlson-Image (Repeats)	0.603086	0.569461	0.442086	0.453691	0.614435	0.60523	0.573146	0.576724	0.600105	0.614502	0.64051	0.64327	0.635489	0.638489	0.603343	0.599368	0.368302	0.494969	0.497032	0.561717	0.553985	0.47311	0.535245	0.380199	0.443446	0.194544	0.120784	0.487784	0.455966	0.579	0.573187	0.632496	0.630674	0.557686	0.563779	0.686758	0.659874	0.726887	0.728574	0.928416	1	0.751078	0.751882	0.736278	0.675988	0.703671	0.704037	0.63822	0.639464
GPT-4o-mini Desc. Carlson-Image	0.607548	0.616882	0.472121	0.48106	0.602675	0.593944	0.58777	0.582831	0.589147	0.59419	0.620134	0.633509	0.624596	0.629053	0.625612	0.617704	0.428301	0.519341	0.52539	0.540647	0.555149	0.520771	0.531005	0.324901	0.394564	0.253255	0.153065	0.471665	0.458756	0.577904	0.57356	0.622142	0.628924	0.585032	0.585869	0.63423	0.644552	0.726982	0.748413	0.726583	0.751078	1	0.940437	0.711877	0.667786	0.745621	0.768174	0.615764	0.625035
GPT-4o-mini Desc. Carlson-Image (Repeats)	0.638101	0.633462	0.465545	0.483149	0.613298	0.605206	0.586165	0.584094	0.601011	0.612388	0.62547	0.639193	0.633868	0.638153	0.624503	0.61794	0.421652	0.520972	0.516759	0.534345	0.549881	0.516494	0.528301	0.32101	0.386502	0.272879	0.145727	0.473002	0.447283	0.592095	0.591578	0.640461	0.646665	0.606352	0.604866	0.629808	0.643868	0.722039	0.749646	0.731018	0.751882	0.940437	1	0.731011	0.678891	0.751301	0.780709	0.610478	0.647223
GPT-4o Carlson-Image	0.634901	0.58101	0.400562	0.416931	0.556554	0.554805	0.519136	0.51823	0.525232	0.56005	0.587989	0.594633	0.592127	0.593843	0.568603	0.565872	0.362673	0.442742	0.450741	0.497226	0.50428	0.425709	0.459624	0.306996	0.361308	0.186883	NA	0.418327	0.393365	0.543692	0.550607	0.607024	0.60081	0.548533	0.539893	0.638524	0.630454	0.709821	0.729692	0.689876	0.736278	0.711877	0.731011	1	0.808977	0.714747	0.734475	0.641939	0.663797
GPT-4o Carlson-Image (Repeats)	0.614573	0.55125	0.389165	0.400868	0.546096	0.545931	0.511325	0.509016	0.527309	0.550064	0.576831	0.584339	0.58775	0.589289	0.570615	0.566467	0.37089	0.439523	0.44862	0.493735	0.492368	0.419419	0.457325	0.296738	0.380561	0.197476	NA	0.405633	0.377198	0.545682	0.549271	0.596061	0.588087	0.523988	0.524184	0.591394	0.583912	0.67024	0.686143	0.641798	0.675988	0.667786	0.678891	0.808977	1	0.69223	0.68275	0.613228	0.635781
GPT-4o Desc. Carlson-Image	0.646411	0.586576	0.373913	0.395696	0.605125	0.594591	0.52191	0.527414	0.57811	0.611003	0.6054	0.611133	0.630001	0.633683	0.585277	0.586639	0.330165	0.459222	0.457886	0.509417	0.52579	0.417652	0.498559	0.293968	0.342265	0.163425	NA	0.395934	0.349068	0.584214	0.586073	0.626512	0.62378	0.566484	0.575839	0.680238	0.700045	0.8204	0.81931	0.660942	0.703671	0.745621	0.751301	0.714747	0.69223	1	0.871718	0.670828	0.701146
GPT-4o Desc. Carlson-Image (Repeats)	0.658512	0.612026	0.41652	0.44215	0.594444	0.585135	0.534813	0.535546	0.579206	0.601676	0.601733	0.6118	0.626988	0.63226	0.593295	0.588471	0.345056	0.476359	0.479913	0.514156	0.534521	0.433943	0.505259	0.320084	0.351413	0.181139	NA	0.425965	0.377628	0.583687	0.58099	0.627496	0.625981	0.579205	0.582691	0.624752	0.648905	0.768756	0.784538	0.659205	0.704037	0.768174	0.780709	0.734475	0.68275	0.871718	1	0.654698	0.690719
GPT-5.2 Carlson-Image	0.588321	0.542761	0.347957	0.351256	0.529768	0.526184	0.464211	0.465435	0.493528	0.537174	0.551806	0.555148	0.562183	0.564493	0.53033	0.52885	0.283475	0.40375	0.413493	0.448165	0.464925	0.314225	0.427856	0.223575	0.33838	0.124107	0.124742	0.352197	0.287859	0.519161	0.521573	0.574848	0.557074	0.503474	0.503385	0.638497	0.678156	0.679557	0.711502	0.596269	0.63822	0.615764	0.610478	0.641939	0.613228	0.670828	0.654698	1	0.898113
GPT-5.2 Carlson-Image (Repeats)	0.63726	0.58027	0.338287	0.343225	0.553012	0.549129	0.476753	0.481779	0.504088	0.561161	0.57975	0.585114	0.595492	0.597498	0.556455	0.554706	0.291433	0.421029	0.416588	0.459388	0.481696	0.328901	0.440797	0.239864	0.314012	0.135194	0.121823	0.363639	0.298487	0.542798	0.549574	0.60477	0.585308	0.539286	0.540401	0.620762	0.657252	0.691735	0.710837	0.600455	0.639464	0.625035	0.647223	0.663797	0.635781	0.701146	0.690719	0.898113	1
GPT-5.2 Desc. Carlson-Image	0.606259	0.581118	0.396641	0.408279	0.55817	0.549021	0.505291	0.50334	0.526003	0.546737	0.570646	0.581614	0.585418	0.589542	0.579591	0.575461	0.338243	0.449339	0.459039	0.496399	0.508656	0.391043	0.468888	0.289028	0.350726	0.190386	0.134483	0.412359	0.377505	0.552992	0.554422	0.596832	0.58962	0.543397	0.539199	0.686562	0.706447	0.737981	0.767171	0.683748	0.696807	0.770161	0.783506	0.730373	0.707469	0.759895	0.761688	0.754226	0.761749
GPT-5.2 Desc. Carlson-Image (Repeats)	0.61413	0.582135	0.378674	0.392236	0.555974	0.546224	0.493933	0.495896	0.515723	0.543181	0.568022	0.579562	0.5868	0.59235	0.578191	0.573785	0.312363	0.433888	0.444305	0.486226	0.499019	0.37965	0.458355	0.271115	0.333077	0.173602	0.125634	0.398035	0.360865	0.548818	0.55307	0.599639	0.593784	0.551405	0.546696	0.666129	0.67962	0.716841	0.742811	0.682164	0.695783	0.747291	0.767538	0.72005	0.694727	0.747779	0.763914	0.739075	0.756913
GPT-5-mini Carlson-Image	0.662126	0.584259	0.37832	0.388884	0.611178	0.604018	0.540874	0.544683	0.585235	0.615775	0.635429	0.64025	0.647148	0.650594	0.614524	0.613481	0.307255	0.464345	0.472556	0.526269	0.537761	0.407549	0.509039	0.305928	0.385729	0.196776	NA	0.408698	0.387369	0.602964	0.604784	0.637544	0.632756	0.579341	0.583081	0.702252	0.69404	0.766783	0.772029	0.718994	0.745721	0.74113	0.759355	0.77638	0.753414	0.774726	0.769424	0.713519	0.743405
GPT-5-mini Carlson-Image (Repeats)	0.661344	0.588508	0.373598	0.384379	0.59172	0.585414	0.530801	0.531313	0.568068	0.602622	0.619573	0.625979	0.638297	0.642507	0.609767	0.607496	0.300917	0.459235	0.464513	0.512919	0.529979	0.39543	0.497699	0.308289	0.367775	0.186962	NA	0.400978	0.373879	0.587273	0.59314	0.634974	0.625827	0.569109	0.574219	0.683721	0.683205	0.755919	0.763513	0.678612	0.716033	0.728457	0.750331	0.768956	0.751262	0.775509	0.783228	0.708149	0.742183
GPT-5-mini Desc. Carlson-Image	0.598528	0.508797	0.347961	0.360153	0.53081	0.516692	0.45609	0.455409	0.479358	0.500164	0.534361	0.542148	0.542559	0.548961	0.528092	0.524613	0.274302	0.405022	0.408754	0.445139	0.458182	0.360495	0.424568	0.237221	0.303821	0.179726	NA	0.351902	0.338275	0.530101	0.533071	0.548816	0.548334	0.5104	0.51004	0.614762	0.613217	0.667607	0.688953	0.642134	0.666082	0.723093	0.768324	0.717125	0.693813	0.722952	0.749943	0.617853	0.678566
GPT-5-mini Desc. Carlson-Image (Repeats)	0.588741	0.503624	0.354013	0.367217	0.534734	0.520092	0.452944	0.4537	0.482813	0.502947	0.533708	0.540691	0.543785	0.549815	0.529039	0.526424	0.275811	0.410251	0.407584	0.447845	0.457689	0.379516	0.427036	0.248725	0.301788	0.175477	NA	0.365441	0.359146	0.533305	0.535012	0.550247	0.553346	0.510509	0.510187	0.61709	0.618862	0.675252	0.69029	0.635617	0.659825	0.729387	0.770496	0.72293	0.687092	0.738889	0.757495	0.60305	0.66602
Gemini-2.5-Flash-Lite Carlson-Image	0.620061	0.553756	0.397354	0.409176	0.574774	0.573491	0.529298	0.537001	0.572476	0.58987	0.617189	0.622119	0.609258	0.612914	0.606756	0.60319	0.34716	0.444709	0.479041	0.520456	0.522814	0.432474	0.502883	0.325905	0.402838	0.231129	0.124475	0.443425	0.424211	0.564025	0.567697	0.616194	0.618495	0.561299	0.56147	0.65797	0.681909	0.706593	0.699852	0.716645	0.746379	0.690428	0.698536	0.715853	0.677487	0.666169	0.668469	0.658321	0.672198
Gemini-2.5-Flash-Lite Carlson-Image (Repeats)	0.663891	0.593988	0.397385	0.410387	0.61378	0.609869	0.550781	0.556614	0.59367	0.625267	0.648402	0.654691	0.647899	0.65146	0.639904	0.636031	0.358639	0.456832	0.482495	0.539904	0.54508	0.430488	0.516015	0.312927	0.394757	0.210507	NA	0.454833	0.407704	0.597502	0.600606	0.660139	0.655773	0.59028	0.590289	0.643452	0.680797	0.734647	0.74058	0.699882	0.733664	0.704012	0.724727	0.70998	0.687603	0.707454	0.702168	0.67	0.699868
Gemini-2.5-Flash-Lite Desc. Carlson-Image	0.583649	0.523259	0.385405	0.390746	0.538892	0.533498	0.499721	0.499316	0.51439	0.532662	0.555228	0.563162	0.561356	0.565884	0.544658	0.537433	0.305952	0.416347	0.434063	0.470057	0.474176	0.403737	0.45018	0.276595	0.339634	0.165401	0.129033	0.392884	0.361309	0.525853	0.532163	0.569728	0.567496	0.498819	0.500368	0.672089	0.676591	0.75299	0.75786	0.749817	0.749066	0.734941	0.743298	0.712155	0.665624	0.697914	0.702884	0.648113	0.65571
Gemini-2.5-Flash-Lite Desc. Carlson-Image (Repeats)	0.576666	0.512768	0.357558	0.363129	0.525051	0.51848	0.475147	0.475548	0.494802	0.516588	0.535551	0.54594	0.542217	0.547689	0.53287	0.526806	0.298924	0.39519	0.41901	0.448352	0.453874	0.383661	0.436009	0.244914	0.312821	0.178594	0.13917	0.352117	0.343807	0.502911	0.506126	0.548639	0.549015	0.487553	0.486625	0.657933	0.656608	0.738069	0.741835	0.705545	0.714161	0.710001	0.7222	0.700658	0.644285	0.671892	0.68733	0.623787	0.65119
Claude Sonnet 4.5 Carlson-Image	0.595037	0.493582	0.273853	0.287297	0.454961	0.450247	0.399085	0.401353	0.431876	0.468101	0.479407	0.49005	0.503735	0.506337	0.485112	0.484496	0.234417	0.32526	0.341955	0.375507	0.388169	0.285168	0.358742	0.208052	0.276429	0.173975	NA	0.305468	0.263378	0.478418	0.485894	0.525907	0.514912	0.469851	0.461657	0.518417	0.529739	0.594573	0.619587	0.496296	0.54729	0.591788	0.624684	0.659475	0.646745	0.641693	0.660271	0.556304	0.605969
Claude Sonnet 4.5 Carlson-Image (Repeats)	0.592835	0.494326	0.281101	0.291133	0.460637	0.454317	0.402556	0.407036	0.433063	0.469589	0.483803	0.493039	0.507441	0.511075	0.487597	0.486269	0.245142	0.344681	0.337312	0.385496	0.398782	0.279562	0.35968	0.211262	0.276401	0.170395	NA	0.312802	0.265831	0.477333	0.482846	0.530005	0.517678	0.466865	0.463821	0.508835	0.518473	0.600337	0.611176	0.496827	0.555711	0.596772	0.634299	0.668065	0.647068	0.648478	0.666037	0.559711	0.624767
Claude Sonnet 4.5 Desc. Carlson-Image	0.685918	0.577163	0.327153	0.345149	0.581741	0.573867	0.4834	0.485949	0.523434	0.577244	0.597415	0.602018	0.612724	0.61567	0.585758	0.582606	0.277632	0.386	0.415927	0.466886	0.483966	0.334235	0.427201	0.221543	0.320803	0.155081	NA	0.343585	0.307727	0.579569	0.589774	0.635481	0.621574	0.548814	0.552321	0.645699	0.654526	0.738953	0.756689	0.651778	0.683676	0.708521	0.748997	0.758133	0.71267	0.742519	0.763501	0.702079	0.738933
Claude Sonnet 4.5 Desc. Carlson-Image (Repeats)	0.692857	0.583098	0.338351	0.353557	0.572691	0.566366	0.479715	0.481908	0.520388	0.574074	0.599738	0.60352	0.609384	0.612298	0.588691	0.586136	0.303759	0.389485	0.416044	0.465519	0.482489	0.335151	0.425233	0.245465	0.322172	0.164661	NA	0.359077	0.316672	0.57547	0.584057	0.638379	0.622891	0.549938	0.553982	0.617411	0.621658	0.700906	0.71978	0.620946	0.654879	0.684046	0.726039	0.742145	0.702434	0.726442	0.751921	0.657435	0.710694
Llama-4 Carlson-Image	0.632061	0.554209	0.336445	0.328216	0.553353	0.543728	0.477522	0.482204	0.510597	0.553742	0.565308	0.571472	0.585683	0.588753	0.538195	0.53834	0.262406	0.393479	0.402363	0.45956	0.471178	0.356263	0.420256	0.223504	0.312512	0.13773	NA	0.364723	0.312518	0.535418	0.539155	0.592028	0.583364	0.529356	0.531414	0.659687	0.648398	0.71722	0.724777	0.715707	0.735708	0.66376	0.677037	0.709238	0.676211	0.699267	0.682646	0.693963	0.724363
Llama-4 Carlson-Image (Repeats)	0.640513	0.549869	0.338629	0.339368	0.560019	0.549528	0.481404	0.48938	0.519692	0.563455	0.57089	0.577786	0.594658	0.597041	0.556827	0.555545	0.256339	0.396505	0.416027	0.457915	0.465932	0.372931	0.433028	0.233783	0.315719	0.156141	NA	0.371023	0.333035	0.550335	0.552804	0.595134	0.590706	0.547408	0.543575	0.632801	0.633796	0.725584	0.736986	0.695103	0.729801	0.684506	0.699635	0.714855	0.676244	0.708076	0.69096	0.680622	0.716248
Llama-4 Desc. Carlson-Image	0.720203	0.614688	0.346658	0.352213	0.587367	0.577361	0.513161	0.515271	0.554744	0.59629	0.605278	0.614623	0.631779	0.635375	0.596711	0.598481	0.263172	0.401527	0.422612	0.47435	0.490694	0.36441	0.446073	0.210553	0.326594	0.148811	NA	0.363091	0.319304	0.580518	0.577986	0.637882	0.632213	0.575256	0.578485	0.606002	0.606077	0.736728	0.752264	0.639692	0.675833	0.72656	0.762054	0.711966	0.676147	0.757332	0.772223	0.639011	0.689585
Llama-4 Desc. Carlson-Image (Repeats)	0.702721	0.560172	0.303975	0.314567	0.563814	0.554781	0.466646	0.469942	0.524437	0.569437	0.577569	0.583862	0.59755	0.60132	0.565608	0.564606	0.215397	0.372685	0.399062	0.449678	0.459151	0.324529	0.419663	0.185961	0.299278	0.140076	NA	0.342865	0.287569	0.560287	0.55744	0.605331	0.597511	0.549679	0.549367	0.594904	0.59905	0.732722	0.741573	0.614379	0.65618	0.674481	0.711878	0.689481	0.656413	0.745864	0.757518	0.626351	0.683922
BERT (base-uncased)	NA	NA	0.150888	0.140128	NA	NA	NA	NA	NA	NA	NA	NA	NA	NA	NA	NA	0.195862	0.137852	0.117263	NA	NA	NA	NA	NA	NA	NA	NA	NA	NA	NA	NA	NA	NA	NA	NA	NA	NA	NA	NA	NA	NA	NA	NA	NA	NA	NA	NA	NA	NA
GloVe	0.783362	0.792937	0.480148	0.499326	0.70427	0.709314	0.668517	0.662109	0.692129	0.737613	0.752885	0.767972	0.794914	0.795121	0.772904	0.779035	0.504614	0.54724	0.584167	0.604783	0.638609	0.516814	0.609366	0.351309	0.483461	0.265094	0.160302	0.514328	0.45685	0.723699	0.72068	0.818976	0.809479	0.74649	0.758278	0.427169	0.446093	0.584764	0.611204	0.51415	0.546498	0.570728	0.598496	0.554891	0.546562	0.582419	0.60202	0.520934	0.557158
ALBERT (XXLarge v2)	NA	NA	NA	NA	NA	NA	NA	NA	NA	NA	NA	NA	NA	NA	NA	NA	NA	NA	NA	NA	NA	NA	NA	NA	NA	NA	NA	NA	NA	NA	NA	NA	NA	NA	NA	NA	NA	NA	NA	NA	NA	NA	NA	NA	NA	NA	NA	NA	NA
Ada Embeddings	0.499015	0.553912	0.382344	0.40502	0.497871	0.508224	0.502887	0.498126	0.501115	0.530956	0.538254	0.550042	0.539849	0.537878	0.543173	0.547243	0.369109	0.425234	0.446178	0.440896	0.451511	0.356736	0.415877	0.272356	0.370492	0.228146	0.128102	0.433357	0.382817	0.497821	0.500648	0.569564	0.556201	0.46349	0.489721	0.292491	0.320216	0.396999	0.417004	0.315955	0.348912	0.394249	0.418295	0.384903	0.385681	0.367872	0.375491	0.396454	0.407517
GPT-4-Vision THINGS	0.449198	0.420724	0.405011	0.439869	0.553956	0.549037	0.489286	0.502453	0.547727	0.548719	0.53744	0.531924	0.509392	0.509417	0.490316	0.481675	0.307854	0.447245	0.476406	0.501672	0.483261	0.4011	0.464257	0.36291	0.427087	0.176463	0.127445	0.484006	0.441203	0.49404	0.488164	0.512473	0.514111	0.438597	0.448222	0.562054	0.56477	0.565024	0.568293	0.548907	0.535925	0.522507	0.545901	0.486587	0.474782	0.528433	0.504798	0.513092	0.492147
GPT-4-Vision THINGS (Repeats)	0.473915	0.451347	0.403585	0.441605	0.595413	0.594305	0.527314	0.538163	0.592269	0.594036	0.57836	0.572248	0.548711	0.54792	0.533166	0.524859	0.330919	0.461478	0.50657	0.531714	0.517418	0.417436	0.496657	0.354614	0.435667	0.176705	0.129492	0.47865	0.442795	0.52624	0.524479	0.553994	0.558004	0.469067	0.480528	0.572635	0.588621	0.577392	0.59984	0.543015	0.538414	0.539057	0.562864	0.502876	0.485685	0.550001	0.518817	0.543694	0.516402
GPT-4-Vis. Desc. THINGS	0.720313	0.644227	0.399897	0.423321	0.682839	0.679625	0.59083	0.599781	0.653384	0.697387	0.695524	0.692074	0.689823	0.689355	0.642764	0.642305	0.320337	0.47124	0.511097	0.55722	0.558801	0.432648	0.546136	0.286793	0.434536	0.17942	0.116844	0.469126	0.422055	0.642171	0.633611	0.703395	0.691338	0.620107	0.624174	0.55489	0.566304	0.74107	0.756357	0.636267	0.655374	0.662143	0.679146	0.644243	0.606212	0.676123	0.658782	0.606544	0.609506
GPT-4-Vis. Desc. THINGS (Repeats)	0.736811	0.647097	0.363291	0.390385	0.683386	0.683014	0.581246	0.59028	0.639772	0.69064	0.69777	0.693688	0.694242	0.692656	0.652761	0.652182	0.308891	0.448875	0.498888	0.551802	0.554821	0.415563	0.531738	0.25041	0.402752	0.170304	NA	0.443309	0.38965	0.651068	0.645055	0.707328	0.690658	0.628935	0.636266	0.556399	0.572459	0.742488	0.761734	0.617915	0.647044	0.640425	0.664509	0.650218	0.614403	0.673233	0.655195	0.626234	0.631634
GPT-4o-mini THINGS	0.541435	0.500152	0.417758	0.449491	0.604166	0.605922	0.56449	0.580755	0.624447	0.625017	0.626265	0.615165	0.596695	0.599387	0.573376	0.563974	0.352778	0.467084	0.49538	0.548456	0.528156	0.4583	0.52075	0.359584	0.481533	0.186205	0.123301	0.49271	0.465762	0.538128	0.533602	0.599854	0.602925	0.519617	0.534011	0.602222	0.583455	0.624614	0.616433	0.75094	0.707216	0.626063	0.636399	0.570258	0.54224	0.552906	0.550963	0.513704	0.500292
GPT-4o-mini THINGS (Repeats)	0.633617	0.567202	0.426478	0.457038	0.657167	0.653696	0.593243	0.60584	0.652048	0.661294	0.678524	0.670921	0.65571	0.658075	0.62942	0.62157	0.352935	0.4955	0.52634	0.573072	0.557687	0.486919	0.553362	0.359675	0.478433	0.201247	0.12187	0.526418	0.49198	0.604007	0.595258	0.662612	0.660059	0.588572	0.597481	0.587375	0.583933	0.684243	0.678348	0.745383	0.735397	0.673061	0.691676	0.626445	0.601665	0.623444	0.620436	0.54891	0.554792
GPT-4o-mini Desc. THINGS	0.682102	0.621362	0.461048	0.473018	0.637967	0.635421	0.589538	0.592428	0.620161	0.634298	0.651183	0.657143	0.649884	0.650066	0.633924	0.630827	0.412447	0.510317	0.524403	0.557094	0.55964	0.498861	0.548415	0.334793	0.411073	0.258243	0.169317	0.510717	0.472025	0.597859	0.591409	0.65644	0.657366	0.622281	0.619586	0.49816	0.523317	0.651317	0.651406	0.600347	0.628495	0.702278	0.738562	0.620813	0.579276	0.615737	0.604203	0.550312	0.57003
GPT-4o-mini Desc. THINGS (Repeats)	0.677905	0.624309	0.447785	0.46408	0.635073	0.633561	0.59302	0.594177	0.618212	0.634399	0.645505	0.651661	0.649066	0.649504	0.625314	0.622928	0.38954	0.507271	0.51793	0.551137	0.552906	0.494394	0.547003	0.333875	0.415089	0.249851	0.167003	0.49645	0.461465	0.587887	0.581714	0.652432	0.653189	0.61211	0.609107	0.494439	0.521695	0.653335	0.658394	0.603786	0.630076	0.705945	0.740993	0.624762	0.578968	0.609017	0.60547	0.546432	0.563313
GPT-4o THINGS	0.715463	0.658255	0.444628	0.476659	0.682282	0.678868	0.619476	0.622404	0.661454	0.684752	0.695076	0.696402	0.688002	0.690215	0.66707	0.663156	0.39213	0.507065	0.536701	0.595393	0.604269	0.498465	0.566013	0.339827	0.458194	0.22777	0.140368	0.501663	0.468709	0.643237	0.639492	0.702082	0.696952	0.635791	0.636715	0.550058	0.551807	0.70538	0.711265	0.636292	0.665323	0.678522	0.698227	0.698491	0.655501	0.658729	0.675116	0.569443	0.587171
GPT-4o THINGS (Repeats)	0.677433	0.587145	0.423807	0.439772	0.631165	0.622507	0.567355	0.573285	0.611745	0.62637	0.649325	0.650608	0.63648	0.638334	0.629494	0.624694	0.386692	0.490808	0.515046	0.55362	0.555747	0.469038	0.533986	0.339579	0.430075	0.26578	0.148733	0.500615	0.461592	0.621031	0.610825	0.650461	0.64222	0.59473	0.598929	0.502837	0.511507	0.652137	0.646909	0.553042	0.592218	0.622729	0.660062	0.645012	0.641218	0.610847	0.623913	0.513852	0.541961
GPT-4o Desc. THINGS	0.730691	0.663945	0.400484	0.428095	0.668305	0.662826	0.580913	0.584371	0.631317	0.673953	0.673785	0.678619	0.688117	0.686991	0.654622	0.6506	0.353739	0.489103	0.517893	0.549488	0.562489	0.415769	0.535726	0.291388	0.419113	0.191305	0.127602	0.470337	0.405765	0.629258	0.624889	0.699682	0.685679	0.621294	0.630141	0.512876	0.538622	0.691139	0.705116	0.56483	0.595178	0.645448	0.671929	0.629136	0.596961	0.657645	0.647881	0.6116	0.617196
GPT-4o Desc. THINGS (Repeats)	0.74113	0.672865	0.402897	0.42556	0.660254	0.655902	0.577626	0.57754	0.622876	0.660764	0.667349	0.672158	0.681545	0.680359	0.651539	0.649921	0.364514	0.494817	0.519057	0.548742	0.559607	0.437179	0.541471	0.291476	0.420539	0.206982	0.129021	0.470781	0.410578	0.633553	0.624103	0.697566	0.686542	0.638005	0.643479	0.500588	0.526345	0.665568	0.685838	0.562509	0.597707	0.657353	0.68565	0.64546	0.610959	0.653476	0.658828	0.597413	0.607411
GPT-5.2 THINGS	0.572153	0.530864	0.425158	0.441387	0.597341	0.592776	0.539259	0.543752	0.57798	0.600533	0.613444	0.603298	0.584551	0.585818	0.579676	0.572156	0.356763	0.479972	0.503103	0.538115	0.53126	0.417837	0.517731	0.32101	0.403745	0.21206	0.158421	0.443298	0.445223	0.549498	0.547133	0.598412	0.596292	0.542162	0.548518	0.502631	0.547122	0.606605	0.615011	0.546125	0.565391	0.553175	0.563129	0.516793	0.499865	0.553343	0.543916	0.613534	0.580236
GPT-5.2 THINGS (Repeats)	0.627626	0.57795	0.410998	0.415348	0.620574	0.613543	0.54899	0.547612	0.601839	0.629473	0.642791	0.636391	0.620615	0.620635	0.609159	0.600989	0.35803	0.471345	0.495363	0.538511	0.539407	0.407545	0.524484	0.299231	0.39674	0.208568	0.14304	0.449149	0.431548	0.579755	0.579747	0.631833	0.622545	0.577227	0.586159	0.488462	0.539959	0.612894	0.631541	0.54483	0.570183	0.566214	0.57512	0.542259	0.529347	0.570864	0.552376	0.617672	0.609664
GPT-5.2 Desc. THINGS	0.616886	0.565388	0.404899	0.432194	0.637022	0.627017	0.553703	0.564311	0.610438	0.636069	0.637798	0.634574	0.62419	0.624354	0.594728	0.591549	0.339778	0.47154	0.516182	0.546129	0.544049	0.414287	0.524664	0.306005	0.425068	0.187341	0.13513	0.471892	0.423678	0.574488	0.566841	0.62582	0.617941	0.563729	0.577305	0.540489	0.573007	0.683365	0.683421	0.591445	0.607661	0.601087	0.617351	0.5794	0.558242	0.624722	0.599079	0.621735	0.60053
GPT-5.2 Desc. THINGS (Repeats)	0.624112	0.572019	0.390881	0.417838	0.637856	0.62683	0.548476	0.558457	0.597076	0.627017	0.63686	0.633534	0.627812	0.627775	0.596459	0.591352	0.332069	0.468418	0.502009	0.53476	0.538086	0.397596	0.514381	0.290576	0.408281	0.173702	0.131688	0.464154	0.408658	0.578448	0.573244	0.630491	0.61923	0.5667	0.580487	0.519577	0.565912	0.675452	0.673259	0.568694	0.590265	0.58735	0.605887	0.572095	0.550048	0.605888	0.587384	0.629887	0.608617
GPT-5-mini THINGS	0.721291	0.637313	0.440059	0.459686	0.707743	0.702573	0.620138	0.631987	0.681038	0.697623	0.722348	0.720887	0.712174	0.712891	0.689649	0.685252	0.37022	0.520389	0.558213	0.607637	0.607951	0.498168	0.590572	0.334235	0.485756	0.250126	0.143924	0.519496	0.480777	0.68018	0.671924	0.715053	0.710493	0.656928	0.666508	0.575027	0.579191	0.701384	0.708634	0.616971	0.651522	0.658226	0.683293	0.647012	0.625524	0.648151	0.644924	0.583442	0.602204
GPT-5-mini THINGS (Repeats)	0.738398	0.652812	0.431773	0.453648	0.712033	0.707198	0.615739	0.626211	0.67906	0.705229	0.721448	0.722629	0.717444	0.71802	0.6959	0.692204	0.363384	0.510025	0.549814	0.598347	0.603662	0.478099	0.580122	0.321445	0.468102	0.237217	0.140806	0.501568	0.458639	0.682295	0.674809	0.720522	0.714958	0.664317	0.67171	0.578872	0.593451	0.711953	0.72694	0.617136	0.653304	0.659718	0.685919	0.656019	0.630643	0.660289	0.657096	0.602726	0.618985
GPT-5-mini Desc. THINGS	0.68616	0.597873	0.401589	0.419689	0.636862	0.62742	0.555877	0.563029	0.603606	0.628039	0.644259	0.647254	0.640404	0.640708	0.622687	0.617249	0.337187	0.458902	0.482848	0.529814	0.531565	0.438334	0.513913	0.271429	0.408231	0.207142	0.129499	0.45681	0.420598	0.599292	0.588888	0.652246	0.646035	0.594064	0.600254	0.540323	0.539959	0.663164	0.668843	0.60115	0.636687	0.637086	0.667473	0.645311	0.615349	0.63142	0.633444	0.565913	0.582347
GPT-5-mini Desc. THINGS (Repeats)	0.659851	0.580507	0.402268	0.42421	0.62917	0.620364	0.550856	0.558869	0.598778	0.617191	0.62921	0.633031	0.62575	0.626552	0.608233	0.602378	0.333748	0.460747	0.484013	0.524995	0.524581	0.445759	0.50911	0.273846	0.415286	0.203899	0.136207	0.455077	0.424013	0.584093	0.574516	0.632972	0.630791	0.57718	0.582348	0.542388	0.539165	0.651844	0.65866	0.585418	0.618688	0.629068	0.660557	0.646008	0.613524	0.619698	0.621905	0.550159	0.562113
Gemini-2.5-Flash-Lite THINGS	0.699421	0.625751	0.454539	0.472875	0.680837	0.676673	0.601731	0.612761	0.659014	0.675211	0.706117	0.708648	0.6858	0.686339	0.687959	0.683742	0.398359	0.518538	0.556859	0.595039	0.592021	0.480591	0.57144	0.344829	0.46836	0.251075	0.130461	0.538644	0.490732	0.635652	0.636888	0.699076	0.695674	0.630909	0.632431	0.546793	0.577312	0.666492	0.676116	0.612474	0.638415	0.664313	0.692113	0.640738	0.622287	0.64388	0.645521	0.59526	0.593909
Gemini-2.5-Flash-Lite THINGS (Repeats)	0.69416	0.631952	0.463819	0.483801	0.69728	0.695345	0.619264	0.62973	0.678521	0.693852	0.71034	0.714881	0.698868	0.698149	0.696454	0.690554	0.411	0.527401	0.564428	0.612841	0.607776	0.484533	0.584292	0.352845	0.488696	0.240576	0.124503	0.543443	0.496325	0.649929	0.646883	0.711503	0.708632	0.64217	0.637875	0.531371	0.567846	0.679081	0.686321	0.607446	0.632378	0.660471	0.685707	0.629105	0.610858	0.639992	0.645622	0.603866	0.593197
Gemini-2.5-Flash-Lite Desc. THINGS	0.644273	0.575486	0.419694	0.438184	0.653772	0.653866	0.570817	0.580833	0.627539	0.656119	0.665995	0.660244	0.650445	0.65007	0.632811	0.625661	0.332138	0.488072	0.5188	0.556257	0.54803	0.435807	0.539344	0.319495	0.417571	0.208654	0.135013	0.492455	0.452523	0.600908	0.594703	0.663079	0.654327	0.571647	0.579092	0.55272	0.580414	0.681947	0.697933	0.628371	0.651326	0.627387	0.648089	0.607809	0.587326	0.615303	0.612711	0.626923	0.610524
Gemini-2.5-Flash-Lite Desc. THINGS (Repeats)	0.68742	0.613408	0.409739	0.442275	0.666598	0.665417	0.584176	0.597437	0.636318	0.667289	0.685826	0.680202	0.674864	0.674354	0.661879	0.656504	0.338475	0.488844	0.530133	0.572271	0.569907	0.43312	0.542684	0.314338	0.419717	0.204234	0.118205	0.484203	0.448093	0.619867	0.615669	0.686202	0.675228	0.596374	0.605261	0.539252	0.570048	0.681943	0.707828	0.601925	0.63514	0.622664	0.644204	0.630442	0.59905	0.631439	0.635624	0.638269	0.629701
Claude Sonnet 4.5 THINGS	0.695367	0.609657	0.370404	0.386909	0.620141	0.612137	0.550756	0.552196	0.587003	0.613648	0.648993	0.651573	0.640641	0.641521	0.628958	0.62666	0.347813	0.44078	0.481258	0.524168	0.538092	0.411518	0.505768	0.281959	0.384444	0.186202	NA	0.439465	0.404327	0.621744	0.616401	0.67213	0.66158	0.600331	0.597987	0.481948	0.50491	0.627067	0.631886	0.531996	0.573149	0.592561	0.620039	0.608809	0.593862	0.607371	0.615754	0.532786	0.562039
Claude Sonnet 4.5 THINGS (Repeats)	0.67807	0.602607	0.373886	0.389776	0.597919	0.58938	0.542235	0.542135	0.571309	0.594947	0.625136	0.629106	0.617675	0.620527	0.606715	0.605016	0.336631	0.437926	0.469196	0.5054	0.51581	0.405039	0.496082	0.28391	0.38423	0.182454	NA	0.432373	0.402261	0.598175	0.594608	0.650024	0.640262	0.578031	0.575643	0.468543	0.496839	0.614534	0.625154	0.517321	0.558316	0.583404	0.607557	0.600475	0.578236	0.589701	0.600999	0.518154	0.541854
Claude Sonnet 4.5 Desc. THINGS	0.758886	0.679172	0.396587	0.41547	0.703695	0.699838	0.605521	0.616805	0.658165	0.705529	0.722302	0.721919	0.722367	0.721848	0.688997	0.684185	0.357774	0.469003	0.512291	0.565132	0.573999	0.430611	0.547219	0.267789	0.452894	0.199782	NA	0.46779	0.409659	0.674349	0.667966	0.745157	0.727485	0.650448	0.657762	0.565897	0.577094	0.708078	0.718511	0.625777	0.651352	0.658006	0.689741	0.646202	0.63058	0.660129	0.651231	0.620594	0.634887
Claude Sonnet 4.5 Desc. THINGS (Repeats)	0.776212	0.696088	0.410534	0.425385	0.70349	0.699374	0.609272	0.619257	0.660947	0.702784	0.725923	0.72805	0.72735	0.726658	0.704742	0.699315	0.375059	0.476767	0.524219	0.572163	0.582971	0.442011	0.555677	0.281919	0.45126	0.213555	NA	0.475561	0.417685	0.680423	0.673778	0.752441	0.736384	0.65591	0.665582	0.55652	0.566299	0.702471	0.710528	0.615033	0.646832	0.659125	0.688121	0.656036	0.647045	0.657543	0.656611	0.611705	0.628904
Llama-4 THINGS	0.6781	0.623447	0.366559	0.391128	0.677885	0.68191	0.580566	0.600757	0.648331	0.683855	0.701704	0.696902	0.681094	0.681485	0.650767	0.64539	0.356769	0.466065	0.510467	0.554515	0.560996	0.424046	0.532699	0.265806	0.424342	0.18353	NA	0.475162	0.409318	0.621745	0.620577	0.700129	0.693143	0.604663	0.615137	0.532255	0.564225	0.645689	0.663978	0.589905	0.604364	0.618757	0.652591	0.569609	0.540644	0.620899	0.611553	0.593486	0.610324
Llama-4 THINGS (Repeats)	0.690574	0.633071	0.392887	0.415659	0.684981	0.690177	0.596265	0.615616	0.658934	0.691732	0.71226	0.708934	0.692304	0.694041	0.667497	0.662199	0.366213	0.487664	0.514784	0.564506	0.569232	0.445129	0.548432	0.288164	0.43671	0.184409	NA	0.486986	0.4405	0.630757	0.631259	0.705529	0.700852	0.61638	0.625013	0.524368	0.54061	0.64694	0.661834	0.593486	0.612374	0.62688	0.656597	0.581994	0.549767	0.612482	0.615488	0.580087	0.604772
Llama-4 Desc. THINGS	0.737933	0.656354	0.344804	0.369473	0.672904	0.669317	0.559768	0.56981	0.630663	0.686294	0.689549	0.688808	0.696186	0.694896	0.660945	0.659362	0.31722	0.447239	0.489629	0.538444	0.550233	0.387786	0.522066	0.226864	0.406383	0.153862	NA	0.425052	0.363989	0.638105	0.64209	0.717315	0.698466	0.623182	0.633213	0.521152	0.560723	0.676861	0.692738	0.5675	0.597431	0.623775	0.64455	0.603358	0.586944	0.645331	0.628996	0.651765	0.642507
Llama-4 Desc. THINGS (Repeats)	0.739622	0.652091	0.345323	0.36962	0.659001	0.651216	0.556408	0.566164	0.61441	0.667967	0.671137	0.673962	0.688414	0.686868	0.655161	0.652197	0.30155	0.448737	0.490722	0.524043	0.535927	0.387542	0.512804	0.226078	0.392987	0.159708	NA	0.424221	0.361759	0.622145	0.625107	0.707991	0.690066	0.618427	0.627316	0.510217	0.541718	0.673626	0.690758	0.548346	0.586392	0.613906	0.632598	0.603707	0.585043	0.631023	0.619997	0.640738	0.632805
Alex-Net-ecoset THINGS	0.669362	0.647438	0.376199	0.362811	0.518389	0.509889	0.483716	0.473034	0.490193	0.526275	0.574157	0.582296	0.583039	0.581319	0.589571	0.581053	0.347413	0.40802	0.425389	0.452166	0.465122	0.411114	0.465795	0.255321	0.312959	0.228558	0.161309	0.41763	0.391367	0.559727	0.540773	0.607315	0.600948	0.594853	0.584115	0.411639	0.424401	0.554509	0.561336	0.481049	0.537765	0.534264	0.538405	0.540711	0.531345	0.529447	0.54068	0.513153	0.536727
Alex-Net-LSVRC2012 THINGS	0.542696	0.563527	0.320754	0.31861	0.443379	0.434002	0.413593	0.402985	0.415867	0.452885	0.498384	0.50034	0.490347	0.487749	0.503003	0.492074	0.294629	0.327754	0.344137	0.388243	0.384911	0.384792	0.399826	0.220924	0.276133	0.231539	0.149207	0.356766	0.358501	0.479827	0.462015	0.518942	0.513754	0.500631	0.495376	0.356338	0.362732	0.459151	0.475412	0.425769	0.481339	0.469833	0.474921	0.494098	0.491878	0.447858	0.463853	0.434698	0.456275
Alex-Net-ecoset Carlson-Image	0.477149	0.495172	0.297511	0.277347	0.35368	0.350518	0.326951	0.316237	0.329243	0.359201	0.396631	0.401836	0.402793	0.403177	0.421328	0.416493	0.294329	0.291967	0.271618	0.313259	0.317532	0.341996	0.320082	0.16128	0.219181	0.185476	0.150884	0.290273	0.295686	0.374673	0.360929	0.431631	0.430479	0.445178	0.430995	0.351148	0.340037	0.407802	0.431772	0.404943	0.447379	0.476089	0.48495	0.492124	0.467513	0.442266	0.4592	0.370428	0.399792
Alex-Net-LSVRC2012 Carlson-Image	0.421961	0.455362	0.270926	0.264887	0.340822	0.335864	0.314749	0.311622	0.320515	0.337409	0.371379	0.373097	0.363315	0.363686	0.376493	0.367908	0.242075	0.263584	0.253403	0.307424	0.300777	0.320351	0.29118	0.172553	0.202632	0.152203	NA	0.269053	0.2885	0.349104	0.330927	0.383578	0.384177	0.391106	0.379526	0.354497	0.331076	0.400409	0.407529	0.397013	0.445147	0.472457	0.484291	0.498203	0.471806	0.405893	0.44288	0.332415	0.36445
[truncated: 58 more columns]
